# Supplementary material for: Bile acid-independent protection against Clostridioides difficile infection
Source: PLoS Pathog. 2021 Oct 19;17(10):e1010015. doi: 10.1371/journal.ppat.1010015 (PMC8555850; doi:10.1371/journal.ppat.1010015)
Supplement: S4 Table — (XLSX) [file ppat.1010015.s011.xlsx]

## Sheet: Explanation
	OrigScale		Values are normalized in terms of raw area counts.
	ScaledImpData		Each biochemical in OrigScale is rescaled to set the median equal to 1.
			Then, missing values are imputed with the minimum.
	Pathway Heat Map		This is the heat map associated with the statistical analysis of the data.
			Indicates ratios, p- and q-values for each comparison.
			0.55	Green: indicates significant difference (p≤0.05) between the groups shown, metabolite ratio of < 1.00
			0.76	Light Green: narrowly missed statistical cutoff for significance 0.05<p<0.10, metabolite ratio of < 1.00
			1.71	Red: indicates significant difference (p≤0.05) between the groups shown; metabolite ratio of ≥ 1.00
			1.32	Light Red: narrowly missed statistical cutoff for significance 0.05<p<0.10, metabolite ratio of ≥ 1.00
			1.2	Non-colored text and cell: mean values are not significantly different for that comparison
				Blue: indicates significant (p≤0.05) ANOVA effect.
				Light Blue: indicates 0.05<p<0.10 ANOVA effect
			“biochemical name*” Indicates a compound that has not been confirmed based on a standard, but we are confident in its identity.
			“biochemical name**” Indicates a compound for which a standard is not available, but we are reasonably confident in its identity or the information provided.
			“biochemical name (#) or biochemical name [#]” indicates a compound that is a structural isomer of another compound in the Metabolon spectral library; for example, a steroid that may be sulfated at one of several positions that are indistinguishable by the mass spectrometry data or a diacylglycerol for which more than one stereospecific molecule exists.
	Box Plots - Biochem		Box plots are provided for each biochemical detected, sorted alphabetically by biochemical name.
	Box Plots - Pathway		Box plots are provided for each biochemical detected, sorted by biochemical pathway.

## Sheet: OrigScale
												CLIENT IDENTIFIER	c1m1	c1m2	c1m3	c2m1	c2m2	c2m3	c3m1	c1m2	c4m1	c1m4	c1m2	c2m1	c2m2	c2m3	c1m1	c1m2	c1m3	c2m2	c1m1	c1m2	c1m3	c1m4	c1m5	c5m2	c5m1	GF1	GF2
												PARENT SAMPLE ID	6008009	6008010	6008011	6008012	6008013	6008014	6008015	6008016	6008017	6008018	6008019	6008020	6008021	6008022	6008023	6008024	6008025	6008026	6008027	6008028	6008029	6008030	6008031	6008032	6008033	6008034	6008035
												SAMPLE NAME	BAYL-05736	BAYL-05737	BAYL-05738	BAYL-05739	BAYL-05740	BAYL-05741	BAYL-05742	BAYL-05743	BAYL-05744	BAYL-05745	BAYL-05746	BAYL-05747	BAYL-05748	BAYL-05749	BAYL-05750	BAYL-05751	BAYL-05752	BAYL-05753	BAYL-05754	BAYL-05755	BAYL-05756	BAYL-05757	BAYL-05758	BAYL-05759	BAYL-05760	BAYL-05761	BAYL-05762
												GROUP NUMBER	4	4	4	4	4	4	3	3	3	3	5	5	5	5	6	6	6	6	7	7	7	7	7	1	1	2	2
												SAMPLE AMOUNT MG	142.1	111.2	143.2	98	113.3	117.4	73.1	62.6	103.9	72.7	78.9	108.4	163	120.9	136.9	111.9	97.4	113.4	77	100.4	82.7	83.9	93.9	76.1	68.3	84.4	94.5
												SAMPLE NUMBER	242	243	244	245	246	247	248	249	250	251	252	253	254	255	256	257	258	259	260	261	262	263	264	265	266	267	268
PATHWAY SORTORDER	BIOCHEMICAL	SUPER PATHWAY	SUB PATHWAY	COMP ID	PLATFORM	CHEMICAL ID	RI	MASS	PUBCHEM	CAS	KEGG	Group HMDB	SAV40 C.scindens	SAV40 C.scindens	SAV40 C.scindens	SAV40 C.scindens	SAV40 C.scindens	SAV40 C.scindens	SAV40 Controls	SAV40 Controls	SAV40 Controls	SAV40 Controls	SAV42 C.leptum	SAV42 C.leptum	SAV42 C.leptum	SAV42 C.leptum	SAV43 C.hiranonis	SAV43 C.hiranonis	SAV43 C.hiranonis	SAV43 C.hiranonis	SAV44 C.scindens	SAV44 C.scindens	SAV44 C.scindens	SAV44 C.scindens	SAV44 C.scindens	SAV46 DMSO Controls	SAV46 DMSO Controls	Old GF Controls	Old GF Controls
1481	(16 or 17)-methylstearate (a19:0 or i19:0)	Lipid	Fatty Acid, Branched	38296	LC/MS Neg	100002356	5993	297.28	3083779	2724-59-6		HMDB37397	526669	1256714	591649	279454	696661	1035750	963066	1354003	367530	1097321	205626	229684	448534	759375	147024	198502	156845	254463	351005	567209	898863	224640	596095	527739	273466	288986	164267
3951	(3'-5')-adenylyladenosine*	Nucleotide	Dinucleotide	62396	LC/MS Neg	100020723	2173	595.142	94231				645183	789225	45001			95299	539279	496684	674370	547828	35406	134302								107762	35893		45099
3948	(3'-5')-adenylylcytidine	Nucleotide	Dinucleotide	52753	LC/MS Neg	100009062	1920	571.131	10875494	4833-63-0			153469	325222					179299	216090	248430	187941										41802
3949	(3'-5')-adenylylguanosine*	Nucleotide	Dinucleotide	62760	LC/MS Neg	100020724	1980	611.137	444337				475083	581870	30417			39093	328693	298222	427353	488711										68741
3950	(3'-5')-adenylyluridine	Nucleotide	Dinucleotide	52740	LC/MS Neg	100009060	2002	572.115	112074	3051-84-1			259900	522890					504896	586027	810433	337365										56629
3955	(3'-5')-cytidylyluridine*	Nucleotide	Dinucleotide	62399	LC/MS Neg	100020728	1522	548.104					25898	37039					36335	67921	71249	35928
3956	(3'-5')-guanylyladenosine*	Nucleotide	Dinucleotide	62761	LC/MS Neg	100020725	1950	611.137					202332	227963					39211	89232	123276	153729
3957	(3'-5')-guanylylcytidine	Nucleotide	Dinucleotide	52746	LC/MS Neg	100009064	1670	587.126	107595	4785-04-0			101310	325092					113850	204065	245493	111490
3958	(3'-5')-guanylyluridine	Nucleotide	Dinucleotide	52743	LC/MS Neg	100009056	1772	588.11		4785-07-03			89998	187592					113836	165576	236178	83514
3959	(3'-5')-uridylylcytidine*	Nucleotide	Dinucleotide	62398	LC/MS Neg	100020729	1591	548.104					16253	114286					70333	81574	86602	28391
1711	(R)-3-hydroxybutyrylcarnitine	Lipid	Fatty Acid Metabolism (Acyl Carnitine, Hydroxy)	43264	LC/MS Pos Early	100003926	2400	248.149	53481617			HMDB13127	1050197	2190994	812861		448655	276808	6592405	6180236	5.16239e+06	5224654	2033643		85956		683441		745025	953372	1235180	2034681	1852853		2.89719e+06		967439	173200
1712	(S)-3-hydroxybutyrylcarnitine	Lipid	Fatty Acid Metabolism (Acyl Carnitine, Hydroxy)	52984	LC/MS Pos Early	100009271	2340	248.149				HMDB13127	1827933	2505982	1349009		933353	746158	3337607	3423420	2854699	2353270	1937986	277138	337549		723201	813960	1658958	1853076	1462812	3511250	2342569	878334	4785233	415728		577834
5459	1,2,3-benzenetriol sulfate (2)	Xenobiotics	Chemical	48762	LC/MS Neg	100006374	1709	204.981					119006	55031	79368	75984	43484	28808						150654	156033	123238	52943	69197	46344	109485	55603	63398	40920	163718	128225		118421		46989
1086	1,5-anhydroglucitol (1,5-AG)	Carbohydrate	Glycolysis, Gluconeogenesis, and Pyruvate Metabolism	20675	LC/MS Neg	100000580	802	163.061	64960	154-58-5	C07326	HMDB02712	2331118	1683179	2036106	1443026	1.9541e+06	2518858	7630269	6815653	7357320	8306897	3.78e+06	5448472	4948406	6159448	6701157	5339978	3187517	6925464	3477696	2.08072e+06	4424961	1509544	2107679	643003	1260845	1.0275e+06	748040
341	1-carboxyethylisoleucine	Amino Acid	Leucine, Isoleucine and Valine Metabolism	62558	LC/MS Neg	100020427	2628	202.108								24259	25951	68090	85870	84690	73799	35927.2								34905.9				53560.5			23285	30414	29325
296	1-carboxyethylleucine	Amino Acid	Leucine, Isoleucine and Valine Metabolism	62559	LC/MS Neg	100020425	2663	202.108								3491.8	32971	58226	47753	28598	40054	9651.1								3347.3				9191.8			15319	230236	132574
138	1-carboxyethylphenylalanine	Amino Acid	Phenylalanine Metabolism	62566	LC/MS Neg	100020419	2844	236.093										62936	20595	48341	45449	41914															30556	450823	357627
364	1-carboxyethylvaline	Amino Acid	Leucine, Isoleucine and Valine Metabolism	62562	LC/MS Neg	100020423	2008	188.093						45398	56002	56828	105877	173458	260317	305751	224649	92329				30967				89976	41517	51782	32234	133583			88741	82132	67680
2702	1-linoleoyl-2-linolenoyl-digalactosylglycerol (18:2/18:3)*	Lipid	Galactosyl Glycerolipids	54896	LC/MS Pos Late	100010872	2073	956.63					201488		217027	175813	186599	249658						177285	255997	215367	234358	205019		437065	276133	168324	191101	420992	281611	276536	282443	257933	174118
2442	1-linoleoyl-GPG (18:2)*	Lipid	Lysophospholipid	54885	LC/MS Neg	100009227	5516	507.273					402632	291843	308163	329992	173485	82755	1855029	3167083	2321174	1171022	109732	257148	182616	209463	143867	110336	40997	357208	31390	52819	131108	434428	59763		36566		73222
86	1-methyl-4-imidazoleacetate	Amino Acid	Histidine Metabolism	32350	LC/MS Pos Early	100001208	2064	141.066	75810	2625-49-2	C05828	HMDB02820	1.78819e+06	1.93208e+06	1490447	1.91816e+06	1.83918e+06	1215358	37646976	52831864	37405264	50187996	2213707	1761024	2275114	1495384	1741808	1393423	1574103	2528542	1326389	2.08986e+06	1362291	1.82661e+06	1781078	929828	886369	980368	952709
87	1-methyl-5-imidazoleacetate	Amino Acid	Histidine Metabolism	62946	LC/MS Pos Early	100002910	1989	141.066	6451814	4200-48-0		HMDB04988	4345031	6999081	5041235	2579205	2791815	2126453	28243588	34340200	26465856	7556881	7218334	3750275	4064126	3705389	2852557	2.08648e+06	2412370	3998942	4458650	2825216	7448143	3488460	5312543	9350590	6959582	3017104	1610564
4306	1-methyl-beta-carboline-3-carboxylic acid	Xenobiotics	Food Component/Plant	43449	LC/MS Neg	100004434	3190	225.067	5406157	22329-38-0			336926	224228	289028	286395	239192	221055	108413	33503	50314	63666	31191	343495	275836	341833	271107	270932	179751	355234	47319	45253	57832	22186	49952	455731	566318	139010	122524
3819	1-methyladenine	Nucleotide	Purine Metabolism, Adenine containing	1527	LC/MS Pos Early	54	2133	150.077	78821	5142-22-3	C02216	HMDB11599	15578471	18198776	14905806	25261468	22697176	26840626	4378844	7188858	2247089	9920555	1318403	725765	536358	1482566	2171319	498919		2.04265e+06	27352982	22528084	29605822	25696508	32250516	23065472	19831032	509087	500109
85	1-methylhistamine	Amino Acid	Histidine Metabolism	43831	LC/MS Pos Early	100001204	3040	126.103	3614	501-75-7	C05127	HMDB00898	158312	1.94272e+06	297050	227827	224141	145615	5632680	6872990	4164378	5409197	1512303									189989
68	1-methylhistidine	Amino Acid	Histidine Metabolism	30460	LC/MS Pos Early	100001051	2755	170.092	92105	332-80-9	C01152	HMDB00001	550590	574290	157300	21368.4			9882650	12664029	7.39225e+06	9633779	560411	16250		10344.9	78051		11307.2		452748	178652	308192	689903	520786			17730.5
3979	1-methylnicotinamide	Cofactors and Vitamins	Nicotinate and Nicotinamide Metabolism	27665	LC/MS Pos Early	55	1940	137.071	457	1005-24-9	C02918	HMDB00699	1784006	936366	900837	2288497	1219190	2337329	6637563	5883621	6335533	6824483	2017055	1897921	3725574	993944	2155662	3.89514e+06	3294688	1258137	3.05446e+06	3009185	2620452	2814311	4602634	2324579	1990595	9736316	22870028
4221	1-methylurate	Xenobiotics	Xanthine Metabolism	34395	LC/MS Neg	100001400	1099	181.037	69726	708-79-2	C16359	HMDB03099	747780	638822	594767	815125	716743	711950	195813	191000	88221	234184		47430	52215	47050	61498	52004	60666	36073	851351	708831	1032342	370820	967018	225736	596001		24538
2440	1-oleoyl-GPG (18:1)*	Lipid	Lysophospholipid	45968	LC/MS Neg	100005716	5610	509.288					522627	785917	570668	480092	837724	453838	1.8722e+06	4100031	1457182	1522332	134520	1069221	833122	1547745	396023	1.03645e+06	414579	955144		282281	693347	911604	334978
2691	1-palmitoyl-2-linoleoyl-digalactosylglycerol (16:0/18:2)*	Lipid	Galactosyl Glycerolipids	54887	LC/MS Pos Late	100010874	2498	934.646					632659	714485	855219	655766	800383	1166082	1188402	855446	794717	1222126	491138	1340234	1599448	1609538	1009121	1057618	554050	2071269	599911	780012	406198	1902090	1153130	3266604	3412076	4176487	3.66375e+06
2692	1-palmitoyl-2-linoleoyl-galactosylglycerol (16:0/18:2)*	Lipid	Galactosyl Glycerolipids	54901	LC/MS Pos Late	100010893	2731	772.593					321076	391091	459924	316653	337249	447217		509433			150594	566570	507731	636224	576404	331240		804503	648982	642654	548299	872862	931840	1463117	567272	433627	542134
2436	1-palmitoyl-GPG (16:0)*	Lipid	Lysophospholipid	45970	LC/MS Neg	100005717	5570	483.273	3300276				1549772	2351398	1485285	1058396	2358245	2564396	4465533	5283808	2911098	3605510	749861	2734097	2893624	4279111	1200639	2505412	1277410	3036467	1424821	1877833	1780621	5393672	1382329	220112	276429	132082	234260
89	1-ribosyl-imidazoleacetate*	Amino Acid	Histidine Metabolism	61868	LC/MS Pos Early	100001668	2006	259.092	5117448	29605-99-0	C05131	HMDB02331	2788648	899425	1611139	1086571	464290	958902	39971208	37181852	38289068	28060438	1040343	2367275	2337326	1656277	1404329	1451801	1362441	2176604	2288992	2791571	2034972	2795911	3155214	1451121	520474	448648	309426
2251	1-stearoyl-2-linoleoyl-GPS (18:0/18:2)	Lipid	Phosphatidylserine (PS)	53009	LC/MS Pos Late	100000642	2689	788.544	9547091	322647-11-0				2960646				333424	27269988	37365016	34457736	30394328	2.9901e+06	196690				278461	179241		529107	1.30618e+06	338653		456169			707428	509076
2250	1-stearoyl-2-oleoyl-GPS (18:0/18:1)	Lipid	Phosphatidylserine (PS)	19265	LC/MS Pos Late	100000639	3000	790.559	9547087			HMDB10163	1078653	8796181	1096720		594064	2690739	68084456	113351664	109258912	99733496	12448076	841186	354232	803558	1048104	1114102	1430399		1571207	4448904	2.01237e+06	632845	1916084	378650	302291	1.75956e+06	958330
2438	1-stearoyl-GPG (18:0)	Lipid	Lysophospholipid	34437	LC/MS Neg	100001462	5816	511.304					363065	1607150	501744	160260	500375	545924	2341878	3334835	2284819	3140444	546843	471076	649372	743054	227773	779917	396078	429326	438613	643158	596044	726966	512957	57741	61210	47632	28593
2430	1-stearoyl-GPS (18:0)*	Lipid	Lysophospholipid	45966	LC/MS Pos Late	100004327	1634	526.314	9547101				8701308	27268472	11470757	4029339	8837057	6928980	41853684	35594772	49082212	28038786	11070793	4696853	5708114	4881234	3381810	3599660	5341671	4883169	6288317	7465469	6.5617e+06	3513716	5489292	3.98209e+06	2817010	2629273	1293508
1374	10-heptadecenoate (17:1n7)	Lipid	Long Chain Monounsaturated Fatty Acid	33971	LC/MS Neg	100001278	5555	267.233	5312435	29743-97-3		HMDB60038	7.28723e+06	7491135	5278840	2.07516e+06	3.74733e+06	3417612	8937897	14663019	7055863	13789155	2149456	2621347	5128967	5164957	3099085	2909286	3003015	3191991	3591596	5095969	8200757	1429830	5782919	3267745	2633802	1167260	1065637
1796	10-hydroxystearate	Lipid	Fatty Acid, Monohydroxy	47123	LC/MS Neg	100005852	5370	299.259	9561835			HMDB37396	1272736512	2482681088	2010014464	1755160320	2002639104	1520676736	34780448	137255120	40258904	12254773	508045	7050607	234949088	26591984	93263896	10175239	5413174	167120480	58685368	25538528	423984000	3348045	88937040	163433248	467071616
1382	10-nonadecenoate (19:1n9)	Lipid	Long Chain Monounsaturated Fatty Acid	33972	LC/MS Neg	100001277	5780	295.264	5312513	73033-09-7		HMDB13622	1666436	2894023	1420299	976921	1955369	1.82343e+06	2603717	3822471	1934464	4320244	827396	1027570	2120123	1989509	984579	1459725	1000771	1422961	1505052	2000459	3.01457e+06	700881	2401654	1123997	944369	727138	527966
1810	12,13-DiHOME	Lipid	Fatty Acid, Dihydroxy	38395	LC/MS Neg	62	5137	313.238	10236635	263399-35-5	C14829	HMDB04705	450544	214077	349658	346943	216090	370014	1.95359e+06	1250097	532706	1284189	274711	484989	384945	372248	334503	343366	396818	541982	339503	614751	482941	359436	711854	578878	523351	117958	264645
1785	13-HODE + 9-HODE	Lipid	Fatty Acid, Monohydroxy	37752	LC/MS Neg	100002196	5275	295.228	43013				11991376	8347710	7445841	11682042	10911593	12924323	5021525	2004446	4531866	21378392	4506692	17783272	14192386	15787047	14206834	9952666	10361250	13536267	12284612	9841897	11526250	10547687	14224090	14014921	13884449	5237770	6938085
1473	18-methylnonadecanoate (i20:0)	Lipid	Fatty Acid, Branched	62781	LC/MS Neg	100019953	6170	311.296	4383090				661681	1221524	522997	367604	791663	1407666	634639	578545	186788	415345	117623	314430	470960	985153	126346	222676	72111.5	364403	366744	603000	1.00069e+06	187932	597138	576036	302480	318624	217737
3839	2'-deoxyadenosine	Nucleotide	Purine Metabolism, Adenine containing	1553	LC/MS Pos Early	211	2252	252.109	13730	16373-93-6	C00559	HMDB00101	138868	972560	353400	269695	347790	566226	108614		181052	1554308	295957	148245	396055	286612	401756	436650	216557	327037	240702	2.01814e+06	511827	226219	999651	332621	339666	305731	144257
3837	2'-deoxyadenosine 5'-monophosphate	Nucleotide	Purine Metabolism, Adenine containing	46333	LC/MS Pos Early	100000485	1284	332.075	12599	653-63-4	C00360	HMDB00905	129368	965988	430821	72664	255715	153849	635626	1616617	1515828	1396721										257774
3929	2'-deoxycytidine	Nucleotide	Pyrimidine Metabolism, Cytidine containing	15949	LC/MS Pos Early	100000125	2193	228.098	13711	951-77-9	C00881	HMDB00014	539001	1288031	202776	207834	402241	988525	2216300	2458977	1764283	3508466	8949722	6964140	3.34171e+06	2934805	1759353	2631832	15587696	4369285	4907360	16336261	10937140	3.40587e+06	14791192	2419592	2576018	21525700	19577288
3870	2'-deoxyguanosine	Nucleotide	Purine Metabolism, Guanine containing	1411	LC/MS Neg	348	1700	266.089	187790	961-07-9	C00330	HMDB00085	280172	877063	193544	137637	276011	464501	113195	147915	237037	969763	2203103	5647610	2303400	4692880	2507006	3681209	6225139	3403056	911490	2529577	1553425	258651	2256805	300424	384757	3313761	1418910
3800	2'-deoxyinosine	Nucleotide	Purine Metabolism, (Hypo)Xanthine/Inosine containing	15076	LC/MS Neg	100000135	1688	251.079	65058	890-38-0	C05512	HMDB00071	385956	1366379	333245	204899	449434	663519	173740	223864	201739	1067928	5430215	6.18709e+06	2961200	5763370	3228287	4000648	6.69418e+06	3768922	1178910	3.07996e+06	1941750	340787	2717402	349749	545271	4545683	1670065
3904	2'-deoxyuridine	Nucleotide	Pyrimidine Metabolism, Uracil containing	52602	LC/MS Neg	536	1586	227.067	13712	951-78-0	C00526	HMDB00012	61898	107207	34189		57517	88989	97116	98135	117577	84934	2413707	1656252	1.03513e+06	1246317	992474	1290496	1752475	1310696	184727	316582	424669	67349	472740	110710	243156	1207184	251535
3930	2'-O-methylcytidine	Nucleotide	Pyrimidine Metabolism, Cytidine containing	57554	LC/MS Pos Early	100010895	2411	258.108	150971	2140-72-9			421710	643151					1328474	2593675	1.72537e+06	1400323	9726187	8706057	7.88693e+06	8612568	8792734	6330807	12468792	12301159	8573927	1420952	1862677	5766631	2063080	3437692	3037559	6177599	2.07251e+06
3892	2'-O-methyluridine	Nucleotide	Pyrimidine Metabolism, Uracil containing	57655	LC/MS Neg	100010896	1831	257.078	102212	2140-76-3			691165	904448	658126	771921	631077	652187	126122	367664	164150	119249	424254	301783	246003	312946	301977	218292	306429	364787	575236	555949	618395	195585	909752	270057	277073	196413	75404
4343	2,3-dihydroxyisovalerate	Xenobiotics	Food Component/Plant	38276	LC/MS Polar	100002417	1050	133.051	677	1756-18-9	C04039	HMDB12141	9944017	11926040	8581397	4343706	2075366	3.71063e+06	2997750	6966681	2764600	4402314	304177	18868922	24176656	23327276	16469474	13825448	4926896	24768474	18788104	15442528	12562347	36831616	16531568	1.95016e+06	13830871
4133	2,4,6-trihydroxybenzoate	Xenobiotics	Benzoate Metabolism	35892	LC/MS Neg	100001718	1574	169.014	66520	83-30-7		HMDB29649	44032	28197		43994	24961	18443						29512		23642	27644	43231	23612	41451	23061	49795	54179	32228	41215	27796	27783
1816	2,4-dihydroxybutyrate	Lipid	Fatty Acid, Dihydroxy	62951	LC/MS Polar	100002285	1793	119.035	192742	1518-62-3		HMDB00360	8894858	8173652	8432559	9828500	7997772	9594610	16840208	14629117	12317953	15258668	2261397	9084854	9589484	11196905	10012651	8519229	5032672	12562647	9556724	10856288	9451898	11638702	13771034	11603449	16628554	2328625	2413782
5259	2,6-dihydroxybenzoic acid	Xenobiotics	Drug - Topical Agents	63042	LC/MS Polar	100020837	729	153.019	9338	303-07-1		HMDB13676	975240	1.79803e+06	1349075	875477	606736	596408	301531	330794	335244	920806	217147	883913	710831	846184	681889	567769	473398	859136	993046	1436957	1249312	1.89378e+06	1484383	848305	635648		169653
509	2-aminobutyrate	Amino Acid	Glutathione Metabolism	42374	LC/MS Pos Early	1128	2059	104.071	439691	1492-24-6	C02261	HMDB00650	45578436	62755744	43038912	19848272	35849620	25535108	35961456		29232604	39445604	22885014	40908968	30691968	47001536	50974144	46514864	33203112	21459648	29760504	81143736	52692960	32552316	73226464	23108844	21264152	10321168	6341526
1640	2-butenoylglycine	Lipid	Fatty Acid Metabolism (Acyl Glycine)	61785	LC/MS Neg	100016110	1380	142.051	6303498	71428-89-2			49448						8096003	4685247	5950362	1954613				88501				79853
343	2-hydroxy-3-methylvalerate	Amino Acid	Leucine, Isoleucine and Valine Metabolism	36746	LC/MS Neg	100001541	1800	131.071	164623	488-15-3		HMDB00317	505099	608549	617649	394933	289027	266816	2012619	1911455	1.62978e+06	1554911	404122	328065	288969	383859	494019	628586	228801	767148	787337	740483	787908	1670028	807917	1490360	2553363
392	2-hydroxy-4-(methylthio)butanoic acid	Amino Acid	Methionine, Cysteine, SAM and Taurine Metabolism	63739	LC/MS Polar	100021372	1065	149.028		583-91-5			4624981	9047760	4356463	10335618	4533350	7.7224e+06	1945103	3.45979e+06	1564425	1328651	10571096	16208580	14860520	14717736	12483717	18785182	14054353	39801180	9712652	12739848	17215972	30556918	15949575	19303900	27739826
1506	2-hydroxyadipate	Lipid	Fatty Acid, Dicarboxylate	31934	LC/MS Polar	100001153	3000	161.046	193530	18294-85-4	C02360	HMDB00321	648890	1273013	836068	732054	767266	744452	9373142	13575556	9394388	19522832	1117839	565064	642593	639666	812654	701301	652739	811023	596204	579614	824377	866230	993176	1485732	2623630	891442	2262721
1754	2-hydroxyarachidate*	Lipid	Fatty Acid, Monohydroxy	61700	LC/MS Neg	100019892	5990	327.291	5225199				1509216	3157752	2176757	948571	2783550	3462180	2663885	1.93988e+06	665370	1959595	1179076	1095643	2461629	3090670	362436	1414796	903949	1694475	1216130	2286407	1287038	870072	1.73343e+06	3028460	1.71633e+06	984056	523438
1755	2-hydroxybehenate	Lipid	Fatty Acid, Monohydroxy	57663	LC/MS Neg	100015637	6384	355.322	193484				1.54443e+06	2928227	1609103	679993	1763445	3555614	4556967	3529255	1566290	2865409	1794905	1710753	3581205	3201391	444161	2831018	3076294	1977260	2449491	2836575	2393464	664309	2581639	3081371	1160890	1051836	464525
511	2-hydroxybutyrate/2-hydroxyisobutyrate	Amino Acid	Glutathione Metabolism	52281	LC/MS Polar	100008928	1258	103.04	440864;11671				2061932	4924676	2.97975e+06	1505101	2026653	2459302	20038664	16603833	18674208	23981924	7671421	1691942	2687624	1.99829e+06	539827	811385	950319	1.42937e+06	2831807	2686943	2.91149e+06	8493348	2.75328e+06	11628739	8827858	426157	425916
1748	2-hydroxydecanoate	Lipid	Fatty Acid, Monohydroxy	42489	LC/MS Neg	100004089	4840	187.134	21488	5393-81-7			94446	100213	87370	70594	75631	123047	65989	81118	59641	53308	68580	101710	102986		52910		111805	56566		28139		54333		63350	156247
1502	2-hydroxyglutarate	Lipid	Fatty Acid, Dicarboxylate	52294	LC/MS Pos Early	100002070	958	166.071	43	40951-21-1	C02630	HMDB0059655	2945768	6809136	3.58595e+06	2265997	1696947	1842836	2226736	2556315	1970159	1310841	251359	233288	219379	284994	523757	250899	93202	753241	610080	737178	822223	1574676	785644	233828	1041540
1746	2-hydroxyheptanoate*	Lipid	Fatty Acid, Monohydroxy	61827	LC/MS Polar	100019960	925	145.087	2750949				524566	1259081	784116	347559	929953	1088169	1467047	995472	1072031	381153	1249464	490028	1027134	542529	420084	515367	460041	650939	739139	644354	1165103	1523745	726807	1819756	725110		332440
1749	2-hydroxylaurate	Lipid	Fatty Acid, Monohydroxy	52916	LC/MS Neg	100008934	5211	215.165	97783	2984-55-6			67333.3	51935	87261.4	37642	66008.2	87817	95758	81225	53397	89185	48476	49310.1	88694	46862	66703	76030.3	63456.8	80150.6	91308.9	59935	61913.6	58784.8	64637.1	81822.5	66763.8
1757	2-hydroxynervonate*	Lipid	Fatty Acid, Monohydroxy	61698	LC/MS Neg	100015638	6345	381.337	5312783				1348486	3.73783e+06	1538456	497414	2073742	2770108	3087824	2713730	1023248	2553130	1605853	1718874	2724121	3596360	556306	2.90031e+06	4509480	2425358	3876859	3791526	4184272	921088	4167791	1984329	1038174	796969	508375
1751	2-hydroxypalmitate	Lipid	Fatty Acid, Monohydroxy	35675	LC/MS Neg	100001579	5511.2	271.228	92836	764-67-0		HMDB31057	2822414	6304384	3105527	1569080	3523993	4982175	4554872	4854104	1930780	3845786	1293603	1990194	3.93987e+06	4852213	752328	2025560	2489639	2262282	3210657	3.25694e+06	4269852	803368	3290104	3532402	1474913	773549	635156
1548	2-hydroxysebacate	Lipid	Fatty Acid, Dicarboxylate	63357	LC/MS Neg	100020378	1324	217.108	128458	103963-71-9		HMDB00424	1092906	972295	1050949	1248786	1096404	1269800					746276	930373	1096637	1077833	1053883	1326205	921439	1232658	1065827	1206193	907764	881071	1177040	898354	894110	760523	734426
1753	2-hydroxystearate	Lipid	Fatty Acid, Monohydroxy	17945	LC/MS Neg	1239	5695	299.259	69417	629-22-1	C03045		572334	1.88367e+06	756933	276162	1208535	1281566	1701771	2098816	692415	1830496	567006	484190	911860	1313503	276007	624079	479534	574226	625809	1027333	829657	382433	1077322	791791	558071	359777	257424
4351	2-isopropylmalate	Xenobiotics	Food Component/Plant	15667	LC/MS Polar	100000409	2605	175.061	77	3237-44-3	C02504	HMDB00402	3299391	7.55495e+06	3562144	1573700	2791749	2364664	9163730	6597216	7403344	2069889		917515	1069672	4.0255e+06	907134	901300	405587	18521768	7087792	2980893	10884801	45536980	3331854		4355285
4676	2-keto-3-deoxy-gluconate	Xenobiotics	Food Component/Plant	48141	LC/MS Polar	100005946	1900	177.041	161227	17510-99-5	C00204	HMDB01353	529790	5961001	462406	2798788	4887736		5054470	8874885	3733927	9039876	21115356	115765952	145900448	131052944	112514696	96897280	115663072	126561720	73839040	58400244	59010604	87410592	76696392	1120732	26444552	23857712	20034860
345	2-methylbutyrylcarnitine (C5)	Amino Acid	Leucine, Isoleucine and Valine Metabolism	45095	LC/MS Pos Early	100001509	3050	246.17	6426901	31023-25-3		HMDB00378	1612146	5238493	1774670	1869426	1562541	2083508	2280418	4236772	2382376	2447116	9838977	1703888	3810727	2710884	1561037	1872155	1801727	413456	3259639	2488115	2479185	1752917	2152459	2041611	1378188	11978281	3995808
347	2-methylbutyrylglycine (C5)	Amino Acid	Leucine, Isoleucine and Valine Metabolism	31928	LC/MS Neg	100001155	1884	158.082	193872	52320-67-9		HMDB00339							740917	825115	710569	719453													13749
1320	2-methylcitrate/homocitrate	Energy	TCA Cycle	52282	LC/MS Neg	100008929	575	205.035	515;439459				106893	216363	193693	260934	264410	247959	272484	261122	297710	209564	166528	165551	197359	201698	299988	212648	149970	390831		111174	67426	109078	174080		146662		46581
4352	2-oxindole-3-acetate	Xenobiotics	Food Component/Plant	40479	LC/MS Pos Early	100003109	2378	192.065	3080590	2971-31-5		HMDB35514	100778416	96455624	97328648	90925240	84289560	113626720	31681628	21145300	19745312	59438404	17503300	85515312	73886616	90427832	99794464	69470520	84065336	86824824	104577808	106482464	107677552	83579464	104384792	111206696	95329792	23484480	19841266
429	2-oxoarginine*	Amino Acid	Urea cycle; Arginine and Proline Metabolism	55072	LC/MS Pos Early	100002784	1760	174.087	558	3715-10-04	C03771	HMDB04225	4290247	6.91021e+06	4635969	2374105	3006825	2255992	2869525	3.85149e+06	2602329	5335357	13408581	16131796	19197872	16186452	20667688	17611428	10053920	16527030	12693806	15183135	13486785	17950180	18430320	1438896	1973625	38306544	40670708
1814	2R,3R-dihydroxybutyrate	Lipid	Fatty Acid, Dihydroxy	63109	LC/MS Polar	100002367	1543	119.035	13120901	759-06-8		HMDB00498	2222973	2769511	3.41655e+06	1537996	1814178	1726734	18681774	23711932	18487900	28918910	1650383	2177366	2195991	3.15728e+06	2729453	2014891	1.41645e+06	2565813	3574670	5163722	4283171	4455702	5825857	2.57761e+06	5527602	905258	921725
1813	2S,3R-dihydroxybutyrate	Lipid	Fatty Acid, Dihydroxy	62950	LC/MS Polar	100002284	1660	119.035	10964471	5057-93-2		HMDB02453	727390	1016068	876396	1159553	1065557	1253039	14071982	13659719	14522420	16580769	997282	761817	733586	698274	1276738	787646	1245457	1588675	926988	912967	472659	1588784	1245424	1.9705e+06	751877	3.24362e+06	4.20312e+06
1817	3,4-dihydroxybutyrate	Lipid	Fatty Acid, Dihydroxy	62952	LC/MS Polar	100001730	2204	119.035		51267-44-8			6.58733e+06	5036852	7.58031e+06	2934954	3.77627e+06	6194665	3.66522e+06	3229060	3.6041e+06	5178597	1315877	8076134	7978332	9596791	8261962	7771724	6025870	9922084	7.73425e+06	7705727	6335365	11033711	9339932	6216500	7.77391e+06	2589925	2892600
4138	3,5-dihydroxybenzoic acid	Xenobiotics	Benzoate Metabolism	37508	LC/MS Polar	100002054	1500	153.019	7424	99-10-5		HMDB13677	243965	140295	226402	328757	245986	159471						220075	223798	205389	127252	97279	97818	245706	104202	85388		72135	204372		194107
4209	3,5-dihydroxyphenylpropionate	Xenobiotics	Benzoate Metabolism	63342	LC/MS Polar	100021256	1420	181.051	161525	26539-01-5			1143189	867789	1125564	1630015	1011179	839894			106617			1240377	1208526	911454	1091561	1104321	687228	1335148	1390813	1073681	1141602	884438	1874336	190761	985147
3912	3-(3-amino-3-carboxypropyl)uridine*	Nucleotide	Pyrimidine Metabolism, Uracil containing	62924	LC/MS Neg	100001426	1369	344.11	171198	52745-94-5			106087	90756	102723				122696	186384	127272	149537	55541	72738	82861	76183	87458	65154	57130	108918	105526	116158	141458	86737	149909	91734	92148		25336
170	3-(4-hydroxyphenyl)lactate (HPLA)	Amino Acid	Tyrosine Metabolism	32197	LC/MS Neg	240	1379	181.051	9378	6482-98-0	C03672	HMDB00755	5503292	4676954	6083123	4261817	4789217	5012756	2320118	2297909	1768326	3128779	1550765	4431004	4036446	3.95023e+06	4232796	4508781	3536276	4622463	5002972	5743037	4470141	6394093	5666624	3962303	5441436	505552	337398
4206	3-(4-hydroxyphenyl)propionate	Xenobiotics	Benzoate Metabolism	39587	LC/MS Neg	100002914	1670	165.056	10394	501-97-3	C01744	HMDB02199	1790992	802100	1436610	1109806	658809	851347	64618			81661	49772	1670396	1209391	2085163	1536983	1642684	779550	1217996	1094754	1504414	903479	1490397	1587747	873390	1.22219e+06
427	3-amino-2-piperidone	Amino Acid	Urea cycle; Arginine and Proline Metabolism	62853	LC/MS Pos Early	100020361	2065	115.087	5200225	1892-22-4		HMDB00323	835568	1050669	954405	448721	189862		639636	2769411	888812	3666524	2423627	312743	434157	483950	788237	346105	166315	435263	1234762	1295659	1203163	913348	1996542	2233617	982909	936103	1029523
3946	3-aminoisobutyrate	Nucleotide	Pyrimidine Metabolism, Thymine containing	1566	LC/MS Pos Early	1114	2190	104.071	64956	10569-72-9;214139-20-5	C05145	HMDB03911	365604		362320	2459429	2297361	536387	1275814	1753541	1300307	2009928	1213043			676537		611629	390950			428344			241919	600764
3207	3-dehydrocholate	Lipid	Secondary Bile Acid Metabolism	43835	LC/MS Neg	100001062	5050	405.265	159655	2304-89-4		HMDB00502	73648	52015		70045	67341	155770	17730			37116		51997	109397	84328	213499	108435	112042	90696	210477	232369	466373	100551	230208	354708	1440429
4301	3-dehydroshikimate	Xenobiotics	Food Component/Plant	36764	LC/MS Polar	100001679	1962	171.03	80	2922-42-1	C02637		568917	377075	623671	483111	662297	572500	206730	211451	73646	253022	846004	733214	1159973	1465924	1287053	607836	914439	1523654	2399416	2262603	1989364	1369097	3105182	1467826	4083960	73529
4356	3-formylindole	Xenobiotics	Food Component/Plant	62863	LC/MS Neg	100020219	3709	144.046	10256	487-89-8	C08493	HMDB29737	458203	683829	383800	444355	451531	420980	521136	851505	500456	696367	443802	631339	638878	790744	820169	584917	773793	957751	825842	682428	783857	945544	1040602	1203904	2900349	632329	684004
2887	3-hydroxy-3-methylglutarate	Lipid	Mevalonate Metabolism	531	LC/MS Polar	112	2850	161.046	1662	503-49-1	C03761	HMDB00355	4258361	5506612	4449900	4717424	5321130	5.68433e+06	23017584	27313676	25554924	18928016	4944455	4247332	4540149	5254632	4148082	3.67075e+06	5321377	4515716	5.67532e+06	6.25331e+06	4485927	7477790	6506884	5244427	5703303	6560530	7410942
1507	3-hydroxyadipate*	Lipid	Fatty Acid, Dicarboxylate	62069	LC/MS Polar	100004396	3131	161.046	151913			HMDB00345	246771	431758	310525	427791	479734	241471	34550696	31928778	32657560	28764486	397201	453519	156693		381018		231947	550844	282982	304434	507510	736870	480690	310024	325669	243788	199909
1726	3-hydroxybutyrate (BHBA)	Lipid	Ketone Bodies	542	LC/MS Polar	254	1480	103.04	441	625-72-9	C01089	HMDB00357	1838533	4605357	2235507	282525	521422	674606	23448212	15942554	13792775	8396435	2545408	1921823	2007252	2181410	1569091	1536738	2118320	1598381	1922403	2733300	2896662	2193135	5234557	1538498	1858524	351776	315411
1642	3-hydroxybutyroylglycine	Lipid	Fatty Acid Metabolism (Acyl Glycine)	62064	LC/MS Polar	100020211	1818	160.061											67132768	54092484	63677296	46839960	359653												130955			721511
1763	3-hydroxydecanoate	Lipid	Fatty Acid, Monohydroxy	22053	LC/MS Neg	100000997	4634.7	187.134	26612	5561-87-5		HMDB02203	83023	57836		160340	102519		156989	183905	118879	123864	69160	75579	131548	144929	78195	85080	177571	60399	51668	160515	90507	119335	152301	94240	229856
1716	3-hydroxydecanoylcarnitine	Lipid	Fatty Acid Metabolism (Acyl Carnitine, Hydroxy)	63358	LC/MS Pos Late	100021141	961	332.243				HMDB61636	243900	466454	293203	411516	391056	503666	244882	344436	297132	334201	767591	210604	402682	317849	200482	257616	207540	255811	408006	261968	369132	216783	437325	396255	355541	1006558
1526	3-hydroxydodecanedioate*	Lipid	Fatty Acid, Dicarboxylate	62915	LC/MS Neg	100001454	2252	245.139	16663321	34574-69-1		HMDB00413				47468		98905						84121	62088	58384	77559	50529		95942		59751	69930				37392		31987
1760	3-hydroxyhexanoate	Lipid	Fatty Acid, Monohydroxy	53230	LC/MS Polar	100006367	1082	131.071	151492	10191-24-9			1727070	2900927	2062866	650664	1053924	1249717	27313132	30366140	25002712	30943060	8893922	938684	1433527	1811856	901384	908832	698321	201780	1.95847e+06	1639760	1724413	1924658	1747818	2545973	1203244
371	3-hydroxyisobutyrate	Amino Acid	Leucine, Isoleucine and Valine Metabolism	1549	LC/MS Polar	111	1619	103.04	87	2068-83-9	C06001	HMDB00336	783062	1062998	552543	283469	228519	462812	3556865	2379647	3427338	2287231	948117	688077	810883	460266	433335	501246	464088	580978	622353	747006	620009	852917	943666	583786	1237102		194546
1766	3-hydroxylaurate	Lipid	Fatty Acid, Monohydroxy	32457	LC/MS Neg	100001112	5175	215.165	94216	53941-38-1		HMDB00387	319287	321898	319229	498527	329466	354057	290412	313032	257758	337720	54711	214862	264275	388119	209585	176646	146522	212428	238251	247093	240751	226873	323535	184723	314915
1643	3-hydroxymargaroylglycine	Lipid	Fatty Acid Metabolism (Acyl Glycine)	63670	LC/MS Neg	100021376	5555	342.265	10545348																						1485735	16086795	14634669	358739	16249123
1767	3-hydroxymyristate	Lipid	Fatty Acid, Monohydroxy	21158	LC/MS Neg	100000882	5335	243.197	16064	3422-31-9			650889	841338	876801	1089552	905665	1089745	525270	443084	477918	580724	298967	343656	718746	627034	407538	381907	322629	547015	1011226	843767	892229	692173	760750	291866	384019	174241	159634
1761	3-hydroxyoctanoate	Lipid	Fatty Acid, Monohydroxy	22001	LC/MS Neg	100000773	3446	159.103	26613	88930-08-9		HMDB01954	57208	53127			71869	69064	239083	220106	204092	561781	84337		89059	81424	41236	70335			56844	142301		126286	116445	57722
1718	3-hydroxyoleoylcarnitine	Lipid	Fatty Acid Metabolism (Acyl Carnitine, Hydroxy)	61840	LC/MS Pos Late	100019801	1406	442.353					523893	1119136	647652	665856	689526	790173	1556173	1238658	1355756	1122795	1226006	445156	401604	565078	503203	545960	1217597	537155	1059286	776477	1231671	318369	757535	164333	337774	421920	133118
1765	3-hydroxysebacate	Lipid	Fatty Acid, Monohydroxy	31943	LC/MS Polar	100001145	2411	217.108	3017884	73141-46-5		HMDB00350	647717	565890	604453	635495	697601	754050	1545257	1.52664e+06	1474659	1302692	379888	576918	686818	622060	648169	630108	661677	692519	706477	833076	637183	748250	851528	641863	615142	600607	798075
1799	3-hydroxystearate	Lipid	Fatty Acid, Monohydroxy	52938	LC/MS Neg	100008933	5674	299.259	5282907	45261-96-9			494551	967527	592150	481254	857508	709037	604655	1101811	322852	792436	210056	157663	93342	235226	190897	186173	55409.8	180414	222969	350610	301202	113557	456776	312122	238400	80482.8	128497
1762	3-hydroxysuberate	Lipid	Fatty Acid, Monohydroxy	31936	LC/MS Polar	100001143	3000	189.077	22328017	73141-47-6		HMDB00325	575241	523688	571101	655270	596784	633042	2106189	1345299	1.29061e+06	1357393	569365	433754	658149	496276	437688	424399	564691	555808	425676	617613	455231	516958	614065	524450	493583	378526	769856
4756	3-indoleglyoxylic acid	Xenobiotics	Food Component/Plant	63583	LC/MS Neg	100020372	2140	188.035	73863	1477-49-2			369255	256018	352250	370602	323301	310876	90703	118698	70483	83416	61962	381685	305479	412733	432125	357711	224573	396812	370308	368034	386506	451393	495417	304509	370958	121520	100396
283	3-indoxyl sulfate	Amino Acid	Tryptophan Metabolism	27672	LC/MS Neg	100000467	2222.2	212.002	10258	2642-37-7		HMDB00682	294191	128805	113475	191690	129990	120863																30174	24705
366	3-methyl-2-oxobutyrate	Amino Acid	Leucine, Isoleucine and Valine Metabolism	44526	LC/MS Polar	100000936	911	115.04	49	3715-29-5	C00141	HMDB00019	2206838	5635197	1556943	1296808	2063610	1693024	5089905	3291469	4160384	3701698	1102067	1871391	1853762	2531073	2663839	2487023	1159909	1683409	1.57424e+06	4844664	3950459	2368853	5081899	1269227	6359087	931540	541124
342	3-methyl-2-oxovalerate	Amino Acid	Leucine, Isoleucine and Valine Metabolism	15676	LC/MS Neg	100000036	2064.2	129.056	47	1460-34-0;51829-07-3	C00671	HMDB03736	2144375	4410601	1559182	830942	1797032	1438694	1.56271e+06	1209061	1289011	1319813	550037	1341350	903370	1.57034e+06	2000218	1508257	743754	2563277	1683494	4399124	2788255	2556033	3.45047e+06	1407978	6084816	108012	203079
318	3-methylglutaconate	Amino Acid	Leucine, Isoleucine and Valine Metabolism	57747	LC/MS Polar	100002458	2700	99.0452	1551553	5746-90-7		HMDB00522		64163					1491757	1482615	1393521	1478567	74371			52135							21367
69	3-methylhistidine	Amino Acid	Histidine Metabolism	15677	LC/MS Pos Early	100000042	2670	170.092	64969	368-16-1	C01152	HMDB00479	629522	6976829	1.66494e+06	137180	214084		15614358	30800876	23942184	32636936	5650224	1010245	552213	402505	296242	713463	637298	686288	1.72041e+06	3.13872e+06	3542328	1375541	3548601	248803	1434990	3.95679e+06	625224
4207	3-phenylpropionate (hydrocinnamate)	Xenobiotics	Benzoate Metabolism	15749	LC/MS Neg	100000010	2860	149.061	107	501-52-0	C05629	HMDB00764	903809	1875589	2326294	104827	381655	396426	3.68872e+06	4307715	3509952	2202211	1489641	293943	483375	402515	128961	93735	211758	68258	367976	306931	400146	489399	150299	919053	709681
419	3-sulfo-L-alanine	Amino Acid	Methionine, Cysteine, SAM and Taurine Metabolism	47089	LC/MS Pos Early	382	570	170.012	72886	498-40-8	C00506	HMDB02757	191880	89068	165090	304071	170343	165382						329217	243836	277341	221401	142820		288471	165303	278034	254917	280667	255471	540805	448212	564063	557346
3906	3-ureidoisobutyrate	Nucleotide	Pyrimidine Metabolism, Uracil containing	57549	LC/MS Pos Early	100001531	1207	147.076	160663	2905-86-4	C05100	HMDB02031	2242054	2559429	2114993	749512	1347840	1852083	5405585	8.051e+06	6740409	10328939	1206071	168884	197233	271973	414768	354675	88880	322335	85076	234270	240224		283903		176956
3907	3-ureidopropionate	Nucleotide	Pyrimidine Metabolism, Uracil containing	3155	LC/MS Pos Early	1053	875	133.061	111	462-88-4	C02642	HMDB00026	2351306	7753506	2611506	3871986	6384392	8.29563e+06	40851784	58816812	42110768	54287736	10582945	336047	734062	395071	483929	370451	318611	661586	316427	381085	668852	220111	963532	154852
2916	3beta-hydroxy-5-cholestenoate	Lipid	Sterol	54805	LC/MS Neg	100006370	5398	415.322	165511	6561-58-6	C17333																	162502	552258		354356	90444	542438	60189	214266
4158	4-acetylphenyl sulfate	Xenobiotics	Benzoate Metabolism	44620	LC/MS Neg	100000711	2375	215.002	4684006				61811	29558	41272	48209	30497	32403		22117	21463	17643		64538	109572	72897	31069	57180		42891	27932	39957	22168	43196	45660	35343	36565
2926	4-cholesten-3-one	Lipid	Sterol	38125	LC/MS Pos Late	100002227	2520	385.346	91477	601-57-0	C00599	HMDB00921	2619303	5655172	3362782	2546909	2438420	2763945	1714699	1991581	1488211	1846282	7222265	2425250	2383339	2192909	9630724	8332308	10962885	2189952	6.7978e+06	5254837	8630496	5841770	6165201	2829096	2608538	14596789	6101142
495	4-guanidinobutanoate	Amino Acid	Guanidino and Acetamido Metabolism	15681	LC/MS Pos Early	100000096	2320	146.092	500	463-003;463-00-3	C01035	HMDB03464	48188512	44767436	52889616	47887360	59544016	50589396	16894098	15274743	12887582	16706178	46991220	39353988	38656680	48597224	59392932	43959988	30972136	60030816	60161872	59810364	63415460	54217456	74345000	54159840	49412184	55391008	46800260
4131	4-hydroxybenzoate	Xenobiotics	Benzoate Metabolism	21133	LC/MS Neg	100000862	820	137.024	135	99-96-7	C00156	HMDB00500	812443	736046	947640	1052362	630339	508167	143426	264620	349446	426174		771177	802500	736641	734455	593734	381700	1034981	639160	705596	898467	627579	813150	1086523	1217038
1744	4-hydroxybutyrate (GHB)	Lipid	Fatty Acid, Monohydroxy	34585	LC/MS Polar	100001507	1765	103.04	10413	502-85-2	C00989	HMDB00710	1766299	1.79341e+06	1601323				1742201	2976602	2000761	678303		846912	938864	715232	762547	758585	295088	1360610	1633251	2136724	2982646	1794761	3.30576e+06		1395348
4726	4-hydroxycinnamate	Xenobiotics	Food Component/Plant	36770	LC/MS Neg	100001675	1457	163.04	637542	501-98-4	C00811	HMDB02035	127233	179479	111405	204116	114293	170498	292286	100764	185177	586502	141933	248839	179851	264934	201432	219799	180988	211776	210229	216551	173442	197329	232933	237044	250570	105281	189694
214	4-hydroxycinnamate sulfate	Amino Acid	Tyrosine Metabolism	48410	LC/MS Neg	100006095	1000	242.997	6070438	376374-66-2			6.26964e+06	5241429	5092035	7569937	5717306	4337898	598457	623094	686254	1215974	1725104	8332221	9233172	7983416	5.64951e+06	6968302	5606311	6602159	4954697	4597365	4658579	4962873	5.98512e+06	5943659	5541994	3463862	3196411
4115	4-hydroxyhippurate	Xenobiotics	Benzoate Metabolism	35527	LC/MS Neg	100001423	1475	194.046	151012	2482-25-9		HMDB13678	2.01708e+06	1185437	1529952	1799875	1172884	543508	235218	332940	279017	111685	68134	1321337	1319683	1178744	475505	543196	530251	1463551	287439	310946	459595	443807	507497	239566	117143		80008
151	4-hydroxyphenylacetate	Amino Acid	Phenylalanine Metabolism	541	LC/MS Neg	144	1361	151.04	127	156-38-7	C00642	HMDB00020	10458876	6333809	8556409	6475196	5125032	4712799	1330037	3159292	781224	7145604	1517996	14469698	12258549	16508537	11294457	10771613	11046017	9626335	8974485	10805755	11117245	7951294	13151493	7922117	3920269
165	4-hydroxyphenylpyruvate	Amino Acid	Tyrosine Metabolism	1669	LC/MS Neg	1141	1690	179.035	979	156-39-8	C01179	HMDB00707	407112	875208	460106	220002	350220	365688	674485	785035	774402	1152330	216157	220594	169474	310497	493693	266182	147969	301654	330127	729236	730291	233079	692539	206402	600649	151912	125704
90	4-imidazoleacetate	Amino Acid	Histidine Metabolism	32349	LC/MS Pos Early	100001207	2055	127.05	96215	645-65-8	C02835	HMDB02024	19113708	22131762	19698546	13451039	18419102	13194980	524454944	202114400	251627712	41397248	236105984	11497094	13194137	15586391	22554620	12182209	8620278	17190032	9699327	16080209	19119628	7013914	21641332	9580599	2780828	2972092	1103764
298	4-methyl-2-oxopentanoate	Amino Acid	Leucine, Isoleucine and Valine Metabolism	22116	LC/MS Neg	100000551	2170	129.056	70	816-66-0	C00233	HMDB00695	4.10117e+06	8868799	3.24684e+06	1.74979e+06	3365349	2738420	2544907	1.89142e+06	1.72981e+06	2034036	1169062	2919552	1.85807e+06	3124461	4118411	3.05059e+06	1774328	2565982	3.02521e+06	8219425	5494929	4849014	6613863	2422996	10832922	208634	378252
4148	4-methylcatechol sulfate	Xenobiotics	Benzoate Metabolism	46146	LC/MS Neg	100004111	2665	203.002					57803	84288	22162	61810		19633	1243334	1.6089e+06	821296	567625	30731	34279	52294	39703	31093	31000		33903	17351	38130	45579	30703	78241	21048
385	4-methylthio-2-oxobutanoate	Amino Acid	Methionine, Cysteine, SAM and Taurine Metabolism	40732	LC/MS Neg	100003712	1635	147.012	473	583-92-6	C01180	HMDB01553	123023	280054	92624	56028	87422	61212	37076	48831	48053	117280	21162	58193	41063	78529	154141	135895	46096	84330	90777	269864	208239	130472	211893	40902	199575
4761	4-vinylguaiacol glucuronide	Xenobiotics	Food Component/Plant	63843	LC/MS Neg	100021209	3010	325.093											190789	2264355	38107	173857														45003		307611	323621
4666	4-vinylguaiacol sulfate	Xenobiotics	Food Component/Plant	48442	LC/MS Neg	100006126	3354	229.018											686551	19903364	37248	292840
4164	4-vinylphenol sulfate	Xenobiotics	Benzoate Metabolism	36098	LC/MS Neg	100001755	3320	199.007	6426766	2628-17-3	C05627	HMDB62775	18307	86376					549103	3.53114e+06	327020	464204	34069
3944	5,6-dihydrothymine	Nucleotide	Pyrimidine Metabolism, Thymine containing	1418	LC/MS Pos Early	158	1280	129.066	93556	696-04-8	C00906	HMDB00079	2497535	1960819	2239032		702603	1144129	1.70662e+06	2808686	2274340	2578041	459356	428014	359901	362765	169218	321165	361492	462639	235619	286671	145542	402475	334875	280564			310833
3891	5,6-dihydrouridine	Nucleotide	Pyrimidine Metabolism, Uracil containing	61833	LC/MS Neg	100001425	1119	245.078	94312	5627-05-04			75959	101314			21280		1878300	2469554	2573453	2521007	982070	612174	740036	581746	638365	523183	842381	949895	979369	1000127	1456770	369766	1.43966e+06	181493	172167	472409	111583
4079	5-(2-Hydroxyethyl)-4-methylthiazole	Cofactors and Vitamins	Thiamine Metabolism	27673	LC/MS Pos Early	100000098	2310	144.048	1136	137-00-8	C04294																				5786833	2639198	8425873	764794	10789296	127541	104533	134952	329883
112	5-(galactosylhydroxy)-L-lysine	Amino Acid	Lysine Metabolism	43582	LC/MS Pos Early	100002462	2755	325.161	123986	32448-36-5			284525		149668				1170147	2144965	1323028	1739696	278005					153177			237512	433245	309656	580982	428271		248643		1470682
128	5-aminovalerate	Amino Acid	Lysine Metabolism	18319	LC/MS Pos Early	100000454	2220	118.086	138	660-88-8	C00431	HMDB03355	4655407104	4824165888	4719596544	4154179328	4930980864	4661300736	1192906112	2012303232	907068480	2065757696	3923164416	3539077120	3790185216	4708139520	4620350464	3371865856	3060338944	3378252800	4344251392	4351487488	5049971712	3170164224	5060364288	4039824384	3300259584	7509479	6317295
1353	5-dodecenoate (12:1n7)	Lipid	Medium Chain Fatty Acid	33968	LC/MS Neg	100001232	5224	197.155	5312378	2430-94-6		HMDB00529	2883327	318595	3990705		34177	6055199	4482832	6075944	2394435	5929939										436551	130723		245241	409226
1679	5-dodecenoylcarnitine (C12:1)	Lipid	Fatty Acid Metabolism (Acyl Carnitine, Monounsaturated)	61769	LC/MS Pos Late	100016069	1135	342.264				HMDB13326	1475924	1035939	1482087	2.09125e+06	1108156	1635436	1249185	502819	579257	1294901	9475782	2607192	3292701	1.774e+06	3630367	3893839	6290838	1627842	5659584	3807589	4472161	1718241	4279631	1688699	1587038	7814644	1349683
264	5-hydroxyindoleacetate	Amino Acid	Tryptophan Metabolism	437	LC/MS Pos Early	71	1893	192.065	1826	54-16-0	C05635	HMDB00763	296933	362375	195065	212149	131195	196300	1485221	2016983	1679296	1048162	439257	196477	403884	260464	283886	276266	181477	181496	258777	298938	326448	161299	315906		120613
111	5-hydroxylysine	Amino Acid	Lysine Metabolism	15685	LC/MS Pos Early	100000054	2790	163.108	1029	13204-98-3	C16741	HMDB00450	401931	806519	418407		202622		633368	1.79547e+06	825968	1246851	1004019						274065			1081895	885321	411812	912687			666610	432866
3931	5-methyl-2'-deoxycytidine	Nucleotide	Pyrimidine Metabolism, Cytidine containing	38159	LC/MS Pos Early	100002300	2303	242.113	440055	838-07-3	C03592	HMDB02224	380672	230137	261613	260082	435002	465190	321719	557683	259276	881358	2856938	11903010	7259175	8779283	10335724	9848573	11259052	11747837	2524838	1402163	1481058	1.52431e+06	1924602	779108	950540	5579005	3.94817e+06
488	5-methylthioadenosine (MTA)	Amino Acid	Polyamine Metabolism	1419	LC/MS Pos Early	212	2752	298.097	439176	2457-80-9	C00170	HMDB01173	16188140	13911766	14768577	12100309	15786906	12071001	1056257	1455348	1287845	458605	1.87262e+06	20755636	20705068	22531598	21531896	24965924	26979874	14215726	15898964	22630780	15937448	8794040	23791612	2654274	11366634	13710310	4994042
3893	5-methyluridine (ribothymidine)	Nucleotide	Pyrimidine Metabolism, Uracil containing	35136	LC/MS Neg	100001446	1778.1	257.078	445408	1463-10-1		HMDB00884	121067	212063	75895	13569.2	31532	46953	246654	325002	227206	626356	504406	205401	283073	454247	251527	184244	257119	296122	72127	162603	195455	12606	176869	21691	270786	231377	66532
508	5-oxoproline	Amino Acid	Glutathione Metabolism	1494	LC/MS Neg	1021	738.5	128.035	7405	98-79-3	C01879	HMDB00267	16073733	17916036	14766831	13138275	9903619	8929440	5172262	9183588	4771852	11780706	5656620	17606222	15207980	18881242	18238424	17690952	11335450	22399096	25688040	23378688	25840768	42162300	30683116	33736724	46021340	12924764	6982741
2986	5alpha-pregnan-3beta,20alpha-diol disulfate	Lipid	Progestin Steroids	37198	LC/MS Neg	100001988	3962	239.085															105745					44059	52085		57549	16291						61795	197769
1180	6'-sialyllactose	Carbohydrate	Disaccharides and Oligosaccharides	39795	LC/MS Polar	100003132	4064	632.204	643987	35890-39-2	G00265	HMDB06569																											2451317
125	6-oxopiperidine-2-carboxylate	Amino Acid	Lysine Metabolism	43231	LC/MS Neg	100004499	965	142.051	3014237	34622-39-4		HMDB61705	483955	279823	265911	128163	114492	127732	93218	85155				118709		177293	119763	156454	124794	217121	171515	142040	160396	237922	146751	131089	254201
2913	7-HOCA	Lipid	Sterol	36776	LC/MS Neg	100001609	5288.1	429.301	3081085	115538-85-7	C17337	HMDB12458	430185	282500	422186	157369	133976	188500	67080		33635		52273	330571	203838	180777	445775	375048	518366	108208	358629	368238	229064	300655	335360	120140	210799	98560
3212	7-ketodeoxycholate	Lipid	Secondary Bile Acid Metabolism	31904	LC/MS Neg	100001063	4821	405.265	188292	911-40-0		HMDB00391	4468450	2071639	2415197	17269378	14824547	7264797	610055	50716		233174	139377	4361992	6143503	5662113	12005179	6213434	4553864	9208073	10054608	11923766	36617904	2807427	14488023	2955805	18250484
3199	7-ketolithocholate	Lipid	Secondary Bile Acid Metabolism	43830	LC/MS Neg	100001069	5082	389.27	444262	4651-67-6		HMDB00467	63705	135511	118424	995862	555932	75673						61478	51446		228246	178491			124716	250183	350639		275022		801295
3856	7-methylguanine	Nucleotide	Purine Metabolism, Guanine containing	35114	LC/MS Pos Early	100001456	2175	166.072	11361	578-76-7	C02242	HMDB00897	15869623	17398468	14583833	18470432	17240398	18097376	9256258	14474047	8530623	15501491	13183713	14266876	13913096	13422426	13697354	13215980	15204016	14213841	22869768	20626432	24770536	20436600	27713420	21957354	14811673	11875723	8189066
1779	8-hydroxyoctanoate	Lipid	Fatty Acid, Monohydroxy	21239	LC/MS Neg	100000956	2300	159.103	69820	764-89-6		HMDB61914	198212	139704		175310		150034	209598	281787	111372			218284	166363	128664	134163	177594	212344	85213	123163		288077	123708	119776	166470	212305		135837
1811	9,10-DiHOME	Lipid	Fatty Acid, Dihydroxy	38399	LC/MS Neg	179	5180	313.238	9966640	263399-34-4	C14828	HMDB04704	561723	274877	567781	591407	338957	492688	445365	506571	221474	271543	225261	338758	317387	311671	231929	264748	421281	321815	451719	322807	300163	237003	345071	382337	533320	202246	307714
1812	9,10-DiHOME sulfate	Lipid	Fatty Acid, Dihydroxy	63605	LC/MS Neg	100020597	4565	393.195					97591		59659		55286							116799	103175	53577	64190	131733	98963	39766	120787	165023		164714	101369	60305	42793	42609	69266
470	acetylagmatine	Amino Acid	Polyamine Metabolism	62698	LC/MS Pos Early	100005945	2514	173.14	439661	3031-89-8	C02131				472423	1062668	702078	1356108		1342203		2468252		811137	557840	1009764	1001436	1099828		1426219	693067	1155152	1672991	1798899	1554157	15276245
1649	acetylcarnitine (C2)	Lipid	Fatty Acid Metabolism (Acyl Carnitine, Short Chain)	32198	LC/MS Pos Early	100000802	2282	204.123	1	5080-50-2	C02571	HMDB00201	14647905	40257544	8663383	2640808	6896433	5451040	235984464	280218240	231547376	277164704	116005968	12083380	12023402	13722379	17737494	17179532	29689080	11876500	36278588	50454632	46487532	27964514	41254340	3634076	6628819	13764641	6038109
1300	aconitate [cis or trans]	Energy	TCA Cycle	46173	LC/MS Neg	100001359	580	173.009					177613	345233	176326	205254	211601	216638	2840904	1718740	4758982	3.49124e+06	193666	241627	220044	225274	192865	222678	218251	251126	158261	166126	149843	298548	194152	166761	86427		159880
3818	adenine	Nucleotide	Purine Metabolism, Adenine containing	554	LC/MS Pos Early	880	2221	136.062	190	73-24-5	C00147	HMDB00034	5.88864e+06	2606636	4456549	3044027	2.93913e+06	1965522	5497176	4397747	5203611	3054289	1026632	4492428	10762854	8541788	13476158	10684373	12790672	10316404	6382643	14103823	9271074	8818364	10505726	2840968	12527697	2093414	2567735
3817	adenosine	Nucleotide	Purine Metabolism, Adenine containing	555	LC/MS Pos Early	798	2169	268.104	60961	58-61-7	C00212	HMDB00050	3754642	4383814	3651917	3288823	4172305	3909862	2539313	1.35889e+06	2382173	8522430	1938375	2512010	2670240	2633693	2873944	2460270	2802803	2342174	3.56113e+06	4815554	3859519	1764304	2994167	2227601	1.61984e+06	931364	1519721
3810	AMP	Nucleotide	Purine Metabolism, Adenine containing	32342	LC/MS Pos Early	209	1013	348.07	6083	149022-20-8	C00020	HMDB00045	2.08431e+06	1995183	4.08151e+06	1850370	2731059	1125369	7814806	9910897	10198914	7363797	612184	154093	96057	97983	224551	144124		146804	142699	527638	397278	311162	192706	234615	133170
1701	adipoylcarnitine (C6-DC)	Lipid	Fatty Acid Metabolism (Acyl Carnitine, Dicarboxylate)	52988	LC/MS Pos Early	100006614	2570	290.16	71296139			HMDB61677	1232106	1188131	923111	1395013	1687000	1942596	4035966	6.34715e+06	5226686	5.27715e+06	1422336	1117596	1132490	1173973	862099	972764	1878744	643082	1850711	900041	2322064	1033658	1815254	569890	440083	351303	241145
1417	adrenate (22:4n6)	Lipid	Long Chain Polyunsaturated Fatty Acid (n3 and n6)	32980	LC/MS Neg	100001193	5678	331.264	5497181	2091-25-0	C16527	HMDB02226	11416517	31098316	10847735	2699979	11586049	10083443	24943100	28800828	13130010	41824624	4357395	2982292	7392556	8871223	3161708	3639114	6486131	4268513	6498348	12122424	17058576	1907198	10729866	3.02192e+06
469	agmatine	Amino Acid	Polyamine Metabolism	15496	LC/MS Pos Early	100000103	3057	131.129	199	2482-00-0	C00179	HMDB01432	5042079	6985979	5453416	16313481	21107034	28297664	1153974	895040	401646	4652823	2212676		335466	157174	503350	182873		303741	119972	327055	190873	526930	400296	118134		363360	371424
28	alanine	Amino Acid	Alanine and Aspartate Metabolism	1126	LC/MS Pos Early	811	1700	90.055	5950	56-41-7	C00041	HMDB00161	319567264	531796032	234155792	152563376	263860000	241504752	171341040	196080160	151040096	208800240	196839104	204126656	157588304	199449280	202663904	204562400	242152640	150725616	226181296	552036288	396935104	209016528	370308832	201704096	305835968	1122814720	411357152
588	alanylleucine	Peptide	Dipeptide	37093	LC/MS Pos Early	100001890	3055	203.139	259583	1638-60-4		HMDB28691	3978111	6664665	2452887	2418438	3758945	5744684	385077	149243	204396	1251421	2460589	2477416	2519049	2308910	2062301	2368727	2200623	2051100	1903114	4195533	3049528	5688867	3445675	2770141	3652035	4103503	16415048
3805	allantoic acid	Nucleotide	Purine Metabolism, (Hypo)Xanthine/Inosine containing	33434	LC/MS Polar	218	2960	175.047	203	99-16-1	C00499	HMDB01209	2902946	640604	5199954	8345245	1057294	5515596	3418482	2.902e+06	2.02349e+06	9343190	198583	189566	292589	222661	242232	218173	207413	245985	3.05341e+06	340626	173250	646284	686956	1633830	5195883
3804	allantoin	Nucleotide	Purine Metabolism, (Hypo)Xanthine/Inosine containing	1107	LC/MS Polar	1002	1672	157.037	204	97-59-6	C02350	HMDB00462	44313844	47958300	33636676	52933000	51147764	43939164	268541120	305698176	279688832	288546464	49165232	64309848	73536056	59971432	62085100	56625244	47816792	70159528	38795008	49577744	47479192	65143944	59524260	11967863	8128188	21947542	29418656
18	allo-threonine	Amino Acid	Glycine, Serine and Threonine Metabolism	15142	LC/MS Polar	100000272	2511.1	118.051	99289	28954-12-3	C05519	HMDB04041	4556699	4364374	6138579	7.3641e+06	7.61278e+06	4846873	74580	33089.1	5542.2	34599	52974.7	3014644	3271612	3.37982e+06	6034553	4587738	3870817	2308840	2958920	4244459	6297033	1365741	4832077	11300.5	2799919	1394087	194161
4032	alpha-CEHC taurine*	Cofactors and Vitamins	Tocopherol Metabolism	62283	LC/MS Neg	100005975	4117	384.149					75176	122638	64877	119302	156779	118278						193937	182461	175535	50977	87265	99253	120185	81599	35989	60236	37451	47942	94839	152457	49689	38755
302	alpha-hydroxyisocaproate	Amino Acid	Leucine, Isoleucine and Valine Metabolism	22132	LC/MS Neg	100000706	1840	131.071	83697	10303-64-7	C03264	HMDB00746	391044	591141	342699	195442	224076	1240586	1593967	1202316	1103154	1057899	455974	617689	660085	579473	202518	177241	674433	709560	532483	322693	788879	840592	312696	2822603	1808047
367	alpha-hydroxyisovalerate	Amino Acid	Leucine, Isoleucine and Valine Metabolism	46537	LC/MS Polar	100001300	1052	117.056	99823	600-37-3		HMDB00407	2458869	3887832	3256099	1418235	1.77832e+06	1749150	34336328	36502840	34976824	31794574	3054433	1803585	1833380	1906349	1222199	1639586	1028801	3113129	3613839	3326531	4123409	10189208	4297960	15203957	20571322	149988
44	alpha-ketoglutaramate*	Amino Acid	Glutamate Metabolism	62101	LC/MS Polar	100002397	1916	144.03	48	18465-19-5			12617966	18019382	11657636	6.95806e+06	8.19583e+06	9973476	9275619	10160110	8344887	14303101	8009124	9561621	9806456	8694751	11158442	8806959	6.63475e+06	10417421	13573414	19762568	15455146	13873906	20904384	26106416	32422520	29137502	15580017
1304	alpha-ketoglutarate	Energy	TCA Cycle	528	LC/MS Polar	93	2700	145.014	51	305-72-6;328-50-7;22202-68-2	C00026	HMDB00208	17838912	31144608	18671800	20572008	19275244	17421408	54816248	93456760	64489476	277423744	14844000	22233858	18506572	30977240	26439668	32845528	20847880	28753844	13880704	19652648	32319628	16426365	25644568	34504208	43078864	5.68973e+06	5269595
3145	alpha-muricholate	Lipid	Primary Bile Acid Metabolism	34092	LC/MS Neg	100001280	4765	407.28	3083761	2393-58-0	C17647	HMDB00506	554772	321518	442577	1.82621e+06	1741429	621167	232760	15061.2		19493	33028	753211	795505	598509	1860009	1677435	1957556	338265	1091554	1281550	3.38124e+06	949892	1831801	762144	2447778
4019	alpha-tocopherol	Cofactors and Vitamins	Tocopherol Metabolism	1561	LC/MS Pos Late	1105	2522	430.378	14985	59-02-9;10191-41-0	C02477	HMDB01893	387699936	214511408	358483840	316069536	416538464	403662624	247890048	162543456	153797328	247869568	244924128	287251872	271492224	384749472	293251360	238106016	406069152	291932992	348593184	366992352	263643504	236855600	291709216	253228176	293466432	125417600	233655328
4020	alpha-tocopherol acetate	Cofactors and Vitamins	Tocopherol Metabolism	38288	LC/MS Pos Late	100002328	2702	490.425	2117	7695-31-2	C13202	HMDB34227	63083464	63451236	78898112	74858320	55746272	65630076	71353800	50500600	33690488	96084544	71194768	36614024	38181332	67329896	74570784	54951408	35117952	72677488	55331304	47533424	63193624	58987208	104327376	279378304	206207088	234213408	110641744
4025	alpha-tocotrienol	Cofactors and Vitamins	Tocopherol Metabolism	37502	LC/MS Pos Late	100001979	1986	424.334	5282347	58864-81-6	C14153	HMDB06327	17224704	4802851	14413590	9733724	17537988	15476049	5484624	1676226	1383295	4512179	4.02622e+06	5776625	5051314	12304513	8385625	5463091	9573845	6577258	11773715	13077603	5763583	5407861	8338649	14543685	15958191	3147585	2543788
82	anserine	Amino Acid	Histidine Metabolism	15747	LC/MS Pos Early	100000044	2924	241.13	112072	10030-52-1	C01262	HMDB00194	1262684	1951836	902917	606226	803623	608438	2094137	12166355	1898500	4236126	536537	657922	607515	825791	494256	385072	462122	622675	692462	805070	791341	700774	1199587	1310053	1200249	2254697	2795263
1135	arabinose	Carbohydrate	Pentose Metabolism	575	LC/MS Polar	828	1804.5	195.051	66308	28697-53-2	C00216	HMDB00646	5356130	5085688	7.73442e+06	9286363	10363736	7780411	1092284	5586230	856219	2534328	23787510	5826096	5068695	6775687	5320539	4603942	6090207	8204315	4873195	4011269	3473056	7.44552e+06	4204506	4101787	25147576	12245999	15772211
1143	arabitol/xylitol	Carbohydrate	Pentose Metabolism	48885	LC/MS Polar	100006430	1932.4	151.061	6912;94154				452503	1223604	440568	412318	1563102	1.31291e+06	1420916	1.67549e+06	1.46241e+06	1461438	658513	2073376	1911482	2391926	1.30338e+06	1.58408e+06	1.63006e+06	2887763	974870	562930	817328	1981683	494809	1324923	16580205	24889524	37476528
1149	arabonate/xylonate	Carbohydrate	Pentose Metabolism	48255	LC/MS Polar	100006115	2700	165.041	122045;6602431				22891464	29969180	29540136	25947870	34935676	40637648	47255348	74300736	50793636	65635548	116443088	27680046	32204742	32532676	65909616	26233624	41192408	59559304	59453304	53369296	38265328	139766720	90212200	199739264	104208888	367258944	435660960
1362	arachidate (20:0)	Lipid	Long Chain Saturated Fatty Acid	1118	LC/MS Neg	893	6240	311.296	10467	506-30-9	C06425	HMDB02212	20673848	37506584	22865360	11021208	30654646	36358552	29949142	37141640	12579940	29642596	12584103	9539957	20439092	25263046	4.95836e+06	14565376	6.6602e+06	20203912	11456553	21760012	20073580	7487494	21338304	27029308	11307532	11265283	6378045
1415	arachidonate (20:4n6)	Lipid	Long Chain Polyunsaturated Fatty Acid (n3 and n6)	1110	LC/MS Neg	229	5535	303.233	444899	506-32-1	C00219	HMDB01043	280973184	608681472	274821664	102235312	196793184	185212672	772406208	925839680	887217216	1156102656	115966376	79439216	156613424	139333664	65303260	95834064	120815248	56470096	152213936	245371088	348594400	42444424	204633216	52816556	52506712	20258724	7063178
1691	arachidonoylcarnitine (C20:4)	Lipid	Fatty Acid Metabolism (Acyl Carnitine, Polyunsaturated)	57518	LC/MS Pos Late	100015837	1353	448.342					1448559	2345247	1944428	1399215	2075623	2260324	2366199	2364358	2416822	2234087	5697331	1240235	1365942	1824018	1239439	1776994	2703511	619488	1623761	1755486	2148849	1137467	2111691	389241	630646	1052797	285134
1948	arachidoyl ethanolamide (20:0)*	Lipid	Endocannabinoid	57532	LC/MS Pos Late	100015853	1941	356.352	3787294				94050	320152	149380	173638	146847	132534	366967	658835	318168	2206273	105110									72280		69126			86258
1667	arachidoylcarnitine (C20)*	Lipid	Fatty Acid Metabolism (Acyl Carnitine, Long Chain Saturated)	57513	LC/MS Pos Late	100015833	1512	456.405				HMDB06460	1073555	6603948	3026044	666229	1329150	789206	9674014	13487089	14237037	8692043	1488702		112952	77856		230649	329705		423214	735471	635651	263395	362828
457	argininate*	Amino Acid	Urea cycle; Arginine and Proline Metabolism	57461	LC/MS Pos Early	100002769	2150	176.103	160437	157-07-3		HMDB03148	67509904	88495672	64742740	50197708	77399208	61403344	8805658	11807859	8630571	11714188	13530953	11867268	15665998	16471522	20892116	10557601	10914438	17600158	12454954	13674268	12253911	9699027	14691766	1.64355e+06	2521259	2198919	3359372
421	arginine	Amino Acid	Urea cycle; Arginine and Proline Metabolism	1638	LC/MS Pos Early	231	2825	175.119	232	1119-34-2	C00062	HMDB00517	1602247936	2574625024	1514326528	746695360	1219063040	1174632960	502913152	467850304	305893568	581622592	1922933120	1058943872	1298592640	1139125760	1010880000	1038530560	1254879360	986171648	584554368	1650083712	711571648	510922304	610727168	333436256	300214400	1768240768	1268978688
4008	ascorbic acid 2-sulfate	Cofactors and Vitamins	Ascorbate and Aldarate Metabolism	63590	LC/MS Polar	100009329	3042	254.982	86484				1.92185e+06	1231285	1255308	2217105	1701280	2105681	18072012	22363164	18517878	19327376	1148558	1545430	2355000	1594376	1367431	1684703	2539922	1216981	1655937	1435470	1400951	1796604	2338250	1522107	969770	2104723	4836384
4009	ascorbic acid 3-sulfate*	Cofactors and Vitamins	Ascorbate and Aldarate Metabolism	63687	LC/MS Polar	100020409	2025	254.982	11425365				28753526	15425279	16874980	29802852	23768484	24217620	447943584	429970528	476904000	486434880	11356764	36226632	51032380	31498916	23591280	33909640	47093136	23661476	30808452	17868364	23126140	37728688	39818004	15406988	11114557	11172197	58417476
39	asparagine	Amino Acid	Alanine and Aspartate Metabolism	512	LC/MS Pos Early	917	1225	133.061	6267	70-47-3	C00152	HMDB00168	37335376	89652496	15164525	5640953	7603069	8.17404e+06	158856080	208072384	97910800	107675344	385364416	215577776	217053168	219429792	202784400	189716272	237043456	177779696	222124592	292558528	120576392	182944944	228166384	225407744	210433760	1689388928	766377984
35	aspartate	Amino Acid	Alanine and Aspartate Metabolism	443	LC/MS Pos Early	234	1165	134.045	5960	56-84-8	C00049	HMDB00191	372776320	623862720	308856288	236221024	342323584	321531200	249525680	403461856	187949232	471727456	426559776	312027488	307391392	297868896	232318592	279129504	344335136	199675024	331907040	543652544	585696128	334284288	513979424	376099168	276385952	424699072	349537664
1518	azelate (C9-DC)	Lipid	Fatty Acid, Dicarboxylate	18362	LC/MS Neg	2029	1276	187.098	2266	123-99-9	C08261	HMDB00784	1422261	792270	1189640	1129683	1046123	1.55872e+06	657360	471397	837251	614434	223480	1471194	1390401	1981953	2286158	2605411	1227617	2445495	2031035	2594054	2132948	2012914	2870700	1308619	1364819	669213	1091177
1668	behenoylcarnitine (C22)*	Lipid	Fatty Acid Metabolism (Acyl Carnitine, Long Chain Saturated)	57514	LC/MS Pos Late	100015832	1561	484.436					191236	1049710	494473		207921	113131	6141399	9245514	9914632	5329738	930445						120456		65687	154934	234533		118350
4121	benzoate	Xenobiotics	Benzoate Metabolism	15778	LC/MS Neg	100000008	1750	121.029	243	65-85-0	C00180	HMDB01870	1259000	1466045	1056985	1604048	1257420	1271280	2178417	2211460	2772703	2587705	868228	1543266	1081334	1167468	1458453	1322172	3039766	1688548	1.6263e+06	1536109	1.62656e+06	2756666	1.73657e+06	2097626	1392398	609999	958471
3908	beta-alanine	Nucleotide	Pyrimidine Metabolism, Uracil containing	55	LC/MS Pos Early	244	1905	90.055	239	56-41-7;107-95-9	C00099	HMDB00056	2551277	3440117	2401167	23819040	14982546	2602524	7259608	10766609	7.51032e+06	8923447	2532586	1381135	1.45338e+06	1785448	1637695	1404759	2917231	1962185	2369587	2442991	2344204	1722449	2.92962e+06	2579003	2782927	3258887	2086339
4090	beta-cryptoxanthin	Cofactors and Vitamins	Vitamin A Metabolism	57591	LC/MS Pos Late	100001977	2560	552.433	6384256	472-70-8		HMDB33844	40017924	26330664	34606332	43473400	35732888	39354952	24693040	11152514	14214630	23100652	40547392	34535396	34726956	40009084	40216852	30392458	41294500	33140308	46843088	45313392	43101188	40523248	47839496	39740272	50290908	20714754	21951442
315	beta-hydroxyisovalerate	Amino Acid	Leucine, Isoleucine and Valine Metabolism	12129	LC/MS Polar	1442	1149.8	117.056	69362	625-08-1		HMDB00754	2926983	5806148	3124501	2147436	1610090	1785607	9061462	12512414	6895438	15282981	7510233	1969595	3830186	3984527	2501548	1570542	1713535	2152432	1995029	2426245	2107951	959316	2360732	1488587	1468056	415540	406172
316	beta-hydroxyisovaleroylcarnitine	Amino Acid	Leucine, Isoleucine and Valine Metabolism	35433	LC/MS Pos Early	100001594	2584	262.165		99159-87-2			829899	2560805	732513	304874	471724	715239	2716435	3201859	2512828	3181968	1272429	317753	421140	439443	453320	444526	513539	265255	342358	1056547	715252	520045	665608		276995	330574
3144	beta-muricholate	Lipid	Primary Bile Acid Metabolism	31885	LC/MS Neg	100001066	4794	407.28	5283853	2393-59-1	C17726	HMDB00415	22480260	13201419	16007712	42804156	39328324	20135424	11330403	580549	245834	1626793	270846	25328048	22814274	24092894	33898352	26538170	24146578	25424586	23985868	26596450	46722896	14801177	27113210	24191046	95898800	316294	32036
2927	beta-sitosterol	Lipid	Sterol	27414	LC/MS Pos Late	100001033	3054	397.383	222284	83-46-5	C01753	HMDB00852	103063832	70884872	91216624	110919088	90368280	98752856	71670560	39256900	43716156	70495184	112310576	96508616	105128872	109153952	101971072	92310904	96170768	108201208	99292176	106363560	86311680	107270128	117438328	108277464	116417344	79946024	89171496
6	betaine	Amino Acid	Glycine, Serine and Threonine Metabolism	3141	LC/MS Pos Early	799	1064	118.086	247	107-43-7	C00719	HMDB00043	667940096	1299603328	786423360	619274112	1007072448	718494080	1281890176	1408015872	1115101824	1196703488	523628480	251645568	781204992	466026688	547840768	460440800	414274336	703609664	790243264	834957248	1141973120	398841632	945076544	147703696	353323712	109960888	67375552
4371	betonicine	Xenobiotics	Food Component/Plant	38100	LC/MS Pos Early	100002153	1012	160.097	164642	515-25-3	C08269	HMDB29412	5102465	3440294	5012485	5.58937e+06	6210958	6.16803e+06	558393	1008445	350766	786906	2619437	5932659	6514610	6.40355e+06	6112530	5393883	4112041	7389335	5967638	6160419	6197978	7.2697e+06	7014540	5460011	5198348	2551058	4379370
4065	bilirubin (E,E)*	Cofactors and Vitamins	Hemoglobin and Porphyrin Metabolism	32586	LC/MS Pos Late	100001950	1045	585.271	5315454				1.61097e+06	675170	668990	1101306	808648	1.44325e+06	158974	133522	157269		112319	612993	416245	636014	535545	1050968	2208981	923890	2.09233e+06	735937	2042588	571109	2025264	122012	1547828
4064	bilirubin	Cofactors and Vitamins	Hemoglobin and Porphyrin Metabolism	43807	LC/MS Pos Late	1090	1840	585.271	5280352	635-65-4	C00486	HMDB00054	9014900	5614386	7885188	12918277	12297295	18341616	1317154	760538	827445	789086	2262647	9306094	6347746	8616724	7151602	9241702	17828946	6949907	29166492	15184546	25621596	7134141	26017428	2233302	10964693	1507551	1550224
4067	biliverdin	Cofactors and Vitamins	Hemoglobin and Porphyrin Metabolism	2137	LC/MS Pos Late	250	1016	583.255	5353439	55482-27-4;55482-27-4	C00500	HMDB01008	1718444	1.93898e+06	1423274	1498149	2357860	3428771	566965	1419248	664728	2292382	923993	764991	753099	1375075	948804	818384	1429749	1.01235e+06	3.50202e+06	1.79616e+06	3374197	538855	5043284	1076109	2592104	1058523	1176245
1341	butyrate (4:0)	Lipid	Short Chain Fatty Acid	40605	LC/MS Neg	1143	1062	87.0452	264	109-92-6	C00246	HMDB00039	5047772	6918470	3821114	3213306	3404827	5102480	18569788	12455293	18406544	27850108	5300077	11946348	10649180	8465909	3422858	6344834	11554182	5675639	6171994	9181205	5032995	11528763	7.94756e+06	8165500	5172073
1607	butyrylcarnitine (C4)	Lipid	Fatty Acid Metabolism (also BCAA Metabolism)	32412	LC/MS Pos Early	100001054	2860	232.154	439829	25576-40-3	C02862	HMDB02013	1995101	4043773	1416874	336217	1267825	126281	28488396	29329506	21434584	10124114	7680938	877372	2145437	1769374	2120942	2389552	1645598	1480722	6018312	9679706	5324253	6833051	4803407	431542	402210	1495649
63	butyrylglutamine/isobutyrylglutamine	Amino Acid	Glutamate Metabolism	54934	LC/MS Neg	100010911	1526	215.104					152788	98136	120348	82234	128575	139287	38204	30284	52131		24795	66123	76553	52239	68619	69007	40811	62865	58673	99880	93191	71153	39535	56303	109944	110666	147398
1608	butyrylglycine (C4)	Lipid	Fatty Acid Metabolism (also BCAA Metabolism)	31850	LC/MS Neg	100001151	1470	144.067	88412	20208-73-5		HMDB00808						42974	5.85917e+06	4458741	4.3451e+06	2500663		18266.5							22015.6						26004.2	73127.2	45847
126	cadaverine	Amino Acid	Lysine Metabolism	15308	LC/MS Pos Early	100000110	3036	103.123	273	462-94-2;1476-39-7	C01672	HMDB02322	7614716	17365780	11703661	8582160	9224709	12982513																				349499	339901
4746	caffeic acid sulfate	Xenobiotics	Food Component/Plant	53254	LC/MS Polar	100009337	1307	258.992				HMDB41708	25291520	21934020	30550096	40228912	39236472	48247420	24069368	20121330	12944368	17305354	17654988	58861088	75333504	60033948	31741944	34500776	37991964	42444288	34183012	27761220	24660120	46372352	34503176	33876120	52767596	10742364	20938682
2930	campesterol	Lipid	Sterol	33997	LC/MS Pos Late	100001269	2873	383.367	173183	474-62-4	C01789	HMDB02869	28828316	26081758	25648820	31152616	26697266	30439474	24720728	13312601	19760172	20509548	33189646	32627372	28578892	32102922	31089862	30247160	32616550	33582576	35322080	30316166	33459448	27043256	39950264	33254748	37554192	24697476	24324264
1347	caprate (10:0)	Lipid	Medium Chain Fatty Acid	1642	LC/MS Neg	888	5090.7	171.139	2969	334-48-5	C01571	HMDB00511	6971663	1533223	10250449	1216797	1991805	13959051	14268114	20543006	6.70308e+06	19697930	1312726	1335611	1502471	2060280	3013469	2157779	3142803	1852460	2469347	2347307	2097672	2181736	2244754	3.13253e+06	3291894	1083997	4460178
1343	caproate (6:0)	Lipid	Medium Chain Fatty Acid	32489	LC/MS Neg	926	2713.7	115.076	8892	142-62-1	C01585	HMDB00535	1033496	823208	710786	428195	412468	581446	1.91426e+06	624485	1653218	968382	422714	1299800	997412	1.03641e+06	552049	860322	903567	442196	903306	893682	876334	1518253	813317	1353316	754637	137039	243080
1345	caprylate (8:0)	Lipid	Medium Chain Fatty Acid	32492	LC/MS Neg	932	4362	143.108	379	124-07-2	C06423	HMDB00482	1525732	1678690	1215109	1243423	1.49588e+06	3682656	5274556	3.99787e+06	4089444	5535890	731378	2479140	1670750	2236586	2513442	1665468	2632047	2051179	3045230	2026891	5610693	3177206	2433035	2825353	4535275	716396	1073416
56	carboxyethyl-GABA	Amino Acid	Glutamate Metabolism	40007	LC/MS Pos Early	100003260	2085	176.092	2572	4386-03-02		HMDB02201	37529120	28613456	37844504	36371208	44261600	47265800	4611426	5935904	5954819	5380440	25059060	40723768	42815720	46326784	44445024	37930872	42111632	46809380	50280128	44769992	40454176	50976064	47786820	38101424	35461900	25284228	25661612
1720	carnitine	Lipid	Carnitine Metabolism	15500	LC/MS Pos Early	100000007	1978	162.113	10917	461-05-2	C00318	HMDB00062	11124535	14259110	8181396	7.92264e+06	12193351	9156508	90182376	150516336	103251376	129246072	33568144	10811266	10617903	8012548	7.97241e+06	7.83735e+06	22433690	6877687	17475376	25172352	20863356	8345500	14697123	51497424	70328056	107779760	28729096
79	carnosine	Amino Acid	Histidine Metabolism	1768	LC/MS Pos Early	249	2942	227.114	439224	305-84-0	C00386	HMDB00033							3745809	16479556	3368022	4451541
4086	carotene diol (1)	Cofactors and Vitamins	Vitamin A Metabolism	57635	LC/MS Pos Late	100015966	1720	568.428					237524656	150342496	230474800	194118640	249349984	235577232	187698112	95606304	86703896	164008160	179274688	180206032	141725184	244712400	197261024	125199728	237266400	174611472	276047424	274679104	190841232	192030160	196764448	224517824	268035520	76674296	81848248
4087	carotene diol (2)	Cofactors and Vitamins	Vitamin A Metabolism	57636	LC/MS Pos Late	100015967	1904	568.428					66721784	42094736	62081536	71337512	72283976	94475544	54488888	24551530	23745376	38202392	62077352	65817252	68733248	79869216	64589968	70691888	69902008	74255672	85169624	84151544	77033736	74298664	84948808	61673764	71631696	40176912	46579292
4088	carotene diol (3)	Cofactors and Vitamins	Vitamin A Metabolism	57637	LC/MS Pos Late	100015968	1948	568.428					63394584	42281256	63364808	60046704	71472688	66521352	42643912	18360192	19771624	38820632	64383416	61559652	63287924	70992336	61473676	50010336	52741628	52105032	68746184	69447448	60327612	56129788	54953096	61887092	61910544	20704404	25010890
1670	cerotoylcarnitine (C26)*	Lipid	Fatty Acid Metabolism (Acyl Carnitine, Long Chain Saturated)	57516	LC/MS Pos Late	100015835	1649	540.499				HMDB06347							388183	523228	663234	253358
3137	chenodeoxycholate	Lipid	Primary Bile Acid Metabolism	1563	LC/MS Neg	1123	5264	391.285	10133	474-24-9;474-25-9	C02528	HMDB00518	674678	950517	680710	1833867	1156983	452533	787415	546863	187695	307884	109847	476287	452336	353314	446992	424391	390828	312043	584690	706796	632692	339986	605493	906786	1869212
3140	chenodeoxycholic acid sulfate (3)	Lipid	Primary Bile Acid Metabolism	63609	LC/MS Neg	100021652	4940	235.118					3910265	6834237	4734299	2384493	2531725	1694187	102703	156541	98908	130491	890528	1280774	1476106	1564726	340312	288526	429555	771704	342685	436913	473417	151898	565354	256664	1269477	33097
1965	chiro-inositol	Lipid	Inositol Metabolism	37112	LC/MS Polar	100001859	3191.2	225.062		643-12-9	C19891	HMDB34220	1268513	2950345	1.83583e+06	3194230	2398673	4960493	501996	457837	124283	503257	592622	3132965	2982345	4524239	651407	1.27238e+06	532093	8.12868e+06	7699837	2671237	8404681	25205820	3309412	6785181	988054	295855	263843
3134	cholate	Lipid	Primary Bile Acid Metabolism	22842	LC/MS Neg	136	5165	407.28	221493	81-25-4	C00695	HMDB00619	10253168	6614841	6629751	31314672	31495512	18700072	9612144	1504381	238853	1275761	598744	15398262	16488388	13518133	16875976	14916235	16598139	13148970	27613200	23170664	63364256	16152823	25447164	31310352	121703304
3151	cholate sulfate	Lipid	Primary Bile Acid Metabolism	52973	LC/MS Neg	100006637	4557	243.115					39397128	59690972	45210200	22464146	24896868	15578077	43251	82132	58771	85515	9335328	16356067	22093414	20420238	3845787	2415108	4183527	12191461	1943019	3547341	3822826	1643015	3106050	537134	9901058
2902	cholesterol	Lipid	Sterol	63	LC/MS Pos Late	266	2707	369.352	11025495	57-88-5	C00187	HMDB00067	98351024	212400112	115742136	57204476	71371136	71859784	222391424	337017440	252183888	294705664	94943688	37260168	40109724	50010712	37390136	32340656	51183808	48184592	54353356	80609280	79710648	37525060	67090752	55639176	52505640	66795300	21290544
1993	choline	Lipid	Phospholipid Metabolism	15506	LC/MS Pos Early	1256	1961	104.107	305	67-48-1	C00114	HMDB00097	2253866240	2432461056	2578323200	2658205440	2326474240	2439361792	961160256	1180496000	932501760	1207241472	1818932096	2550633728	1911369856	2728520192	2347796480	2267151104	1499360896	3099466752	2463465472	2383982592	2284482304	2970377728	2585356032	1548092288	1004564608	628025216	421483872
1994	phosphocholine	Lipid	Phospholipid Metabolism	34396	LC/MS Pos Early	267	700	184.073	1014	72556-74-2	C00588	HMDB01565	57074680	109425968	54324480	51205200	74318344	64667928	58903108	71889672	76261504	51264208	6469234	25312656	29018776	29017396	53119304	20660232	10523718	46704020	15078420	73033976	28232196	38304904	28377168	374932	10218564	831516	1319521
4424	cinnamoylglycine	Xenobiotics	Food Component/Plant	38637	LC/MS Neg	100002253	3127	204.067	709625	16534-24-0		HMDB11621	36037	18931	31388		22857		885038	735058	734530	121546		28418	46567	40979										18186
1677	cis-4-decenoylcarnitine (C10:1)	Lipid	Fatty Acid Metabolism (Acyl Carnitine, Monounsaturated)	38178	LC/MS Pos Late	100002259	1057	314.233		98930-66-6			1260953	1046872	1369238	1617511	1239847	1236528	734718	679869	386748	1049971	12088019	1845151	3445752	2659985	2224159	2720472	2701891	1138561	3122864	2275602	2560452	1796791	2982008	5401712	2812675	27978242	4589153
1319	citraconate/glutaconate	Energy	TCA Cycle	47076	LC/MS Polar	100006438	2600	129.019					1294248	676366	937586	1094435	3538325	2042277	2979270	3827530	2827322	5855898	601895	4674089	5602455	6826908	3057403	5893658	6826853	3771482	3021337	4.15047e+06	2520724	15160217	11847402	5488981	1633706	4.08447e+06	12976947
1298	citrate	Energy	TCA Cycle	1564	LC/MS Neg	1124	582	191.02	311	77-92-9	C00158	HMDB00094	4247585	6763238	3.88202e+06	3423084	3071387	3.41996e+06	50169832	38796952	72129496	45703472	3008610	3147690	2711266	3.71838e+06	2934518	3425336	2705714	3.88062e+06	1.74615e+06	1990455	1824305	2354890	1937026	1500965	1789563	1880392	4164456
430	citrulline	Amino Acid	Urea cycle; Arginine and Proline Metabolism	2132	LC/MS Pos Early	391	1520	176.103	9750	372-75-8	C00327	HMDB00904	81926000	114420496	193781008	19018008	57585824	50487800	309682432	463953280	311646368	371416896	84447408	24741180	30287542	27036276	20410874	18558378	23784424	26945508	561236416	812396864	777762240	537727680	774512128	273016256	589155136	158950032	62316956
463	creatine	Amino Acid	Creatine Metabolism	27718	LC/MS Pos Early	1221	1947	132.077	586	57-00-1	C00300	HMDB00064	592882368	1259936896	549007744	282082048	531650592	508841344	1890239104	2789283328	2259076096	2407910912	952161920	288000352	334584640	264489872	349855872	409574016	965810048	234514848	423525056	720454336	560045888	333754752	548708672	282305312	374636416	582457984	445900992
464	creatinine	Amino Acid	Creatine Metabolism	513	LC/MS Pos Early	275	2055	114.066	588	60-27-5	C00791	HMDB00562	66110832	63221916	46895588	56545568	44146968	57187644	301162752	441319712	304840736	428817760	45397324	80156072	71316968	44499884	43274536	49009784	53124828	45054856	64751336	67477008	65873988	80411328	94533792	39686056	37612428	34159932	40572776
396	cystathionine	Amino Acid	Methionine, Cysteine, SAM and Taurine Metabolism	15705	LC/MS Pos Early	310	2270	223.075	439258	535-34-2	C02291	HMDB00099	896740	1592731	832684	293126	510266	486549	8688457	16415777	9186471	14218150	1220464	420367	86380		320854	260079	398391	341775	747449	1467462	876341	719460	883116	742353	338836	1243651	659884
398	cysteine	Amino Acid	Methionine, Cysteine, SAM and Taurine Metabolism	1868	LC/MS Pos Early	800	1475	122.027	5862	52-90-4;56-89-3	C00097	HMDB00574	27107296	17029692	18286996	27138366	22264352	25503156	7189516	9540343	8437639	10337033	7905296	30005688	20036920	29599826	24376260	29340632	28427536	29088508	37019860	34380968	31825476	35198192	32093510	41114628	29335290	20689148	19766888
403	cysteine s-sulfate	Amino Acid	Methionine, Cysteine, SAM and Taurine Metabolism	22176	LC/MS Polar	100000808	2273	199.969	115015	1637-71-4	C05824	HMDB00731	61742292	36469912	40583244	40133744	54086200	90251440	16140949	14408026	11334983	7363556	35456944	81626464	64019776	76237888	61470104	67456880	125252104	57737056	71855856	83995424	73305088	114632440	50310528	66971936	36624780	104108480	71761232
410	cysteine sulfinic acid	Amino Acid	Methionine, Cysteine, SAM and Taurine Metabolism	37443	LC/MS Pos Early	100002113	597	154.017	109	207121-48-0	C00606	HMDB00996	74461	102025	90032	49745	122129	83550					92804	143967		130837	137313	98321	155338		269790	276551	274772	225170	345217	432997	178945	1018800	726236
505	cysteinylglycine	Amino Acid	Glutathione Metabolism	35637	LC/MS Pos Early	278	2132	179.048	439498	19246-18-5	C01419	HMDB00078	14674510	14073804	12119395	13472374	14129002	11806993	2487229	2661032	1907421	3781741	5223986	9833683	9636720	10006074	9839435	10397109	11651788	9959789	11703781	20324616	11196122	10827744	11305565	8640828	9071218	2983757	6.73809e+06
506	cysteinylglycine disulfide*	Amino Acid	Glutathione Metabolism	62103	LC/MS Pos Early	100002466	2547	298.053		70555-24-7		HMDB00709	1461648	8143060	1229025		1642728	1223460	2465102	2318653	2957937	2984019	2073538				108888	92914	268505		644942	5641271	737494	619802	1.61234e+06			762357	1478243
404	cystine	Amino Acid	Methionine, Cysteine, SAM and Taurine Metabolism	56	LC/MS Pos Early	279	2000	241.031	67678	56-89-3	C00491	HMDB00192	1757593	5029571	1211565		2145604	2065498	2558928	4823632	3839464	2049481	3135261	432781	213468	358630	130908	158180	536233		2499718	4232480	2474932	997673	5035844	1599608	2407451	72105888	23829208
3919	cytidine	Nucleotide	Pyrimidine Metabolism, Cytidine containing	514	LC/MS Pos Early	827	2124	244.093	6175	65-46-3	C00475	HMDB00089	47474684	35112844	9900504	9996998	12547719	14128370	38593788	19953704	20095704	38564544	14246415	54013732	18876496	24120936	23462188	24017564	45106672	30085292	23862344	55397116	40008224	13885777	40036356	7.5599e+06	4408015	27165008	25012674
3915	CMP	Nucleotide	Pyrimidine Metabolism, Cytidine containing	2372	LC/MS Pos Early	282	835	324.059	6131	63-37-6	C00055	HMDB00095	4.07794e+06	6977292	3306367	1.01263e+06	1712412	1394745	9790227	9704615	8828298	12425197	911911	501022	268296	314932	596444	329592	548813	387993	501241	3232968	1104253	880830	932071	370421	284961	100177
3920	cytosine	Nucleotide	Pyrimidine Metabolism, Cytidine containing	573	LC/MS Pos Early	881	2060	112.05	597	71-30-7	C00380	HMDB00630	1140065	1571941	945726	1572404	1879876	1713393	395422	201982	337317	385825	975460	3730793	3655865	4173863	4395372	3262826	2030625	5400970	6565256	3342746	4382318	4508940	6334842	3316650	2772693	1027663	1359560
4441	daidzein	Xenobiotics	Food Component/Plant	32453	LC/MS Neg	100001219	3566	253.051	5281708	486-66-8	C10208	HMDB03312	2.96656e+06	3.62568e+06	3.52607e+06	4665226	3163666	2779228	2136150	1468277	1227612	1356530	1116783	2295835	1566433	1635727	1661175	1.57576e+06	1099496	3829799	3202526	3949106	4879487	2868132	4028806	3.20282e+06	2849396	345546	365513
4675	daidzein sulfate (1)	Xenobiotics	Food Component/Plant	48727	LC/MS Neg	100006362	2843	333.007	12114465				3033819	2947635	2937481	3566781	3502800	2725476	1185173	1383589	991249	1053648	2810618	3.28166e+06	2874803	2890520	2741285	2501153	2867436	3381656	3874155	3.48232e+06	4126571	3030262	3.61873e+06	3392685	3649292	943279	911343
4670	daidzein sulfate (2)	Xenobiotics	Food Component/Plant	48728	LC/MS Neg	100006363	3330	333.008	12114465				29818692	22914796	27663028	30035042	29836576	29122328	8.37942e+06	5521625	4385348	4.03427e+06	22889920	31347660	29561446	29083932	27374768	25895360	26179324	29721060	35862264	36049456	36777128	30826568	37347880	32053926	37184228	10351316	12130639
4443	daidzin	Xenobiotics	Food Component/Plant	32435	LC/MS Neg	100001218	3217	415.103	107971	552-66-9	C10216	HMDB33991	77099	30107	54656	74830	57639	61226	22256				27337	128713	86636	80393	93003	139043	104169	120517	102928	78856	83034	149986	101758	73820	65630
1659	decanoylcarnitine (C10)	Lipid	Fatty Acid Metabolism (Acyl Carnitine, Medium Chain)	33941	LC/MS Pos Late	100001251	1130	316.248	10245190	1492-27-9		HMDB00651	1149771	1023477	1352961	2172761	1640070	1426460	291216	259591	122945	217930	3661074	932243	3368766	1962975	1285261	1248844	1199739	921132	1.78821e+06	941323	2398777	459899	1776928	1407921	2432007	3724226	446599
2883	dehydrophytosphingosine*	Lipid	Sphingosines	63037	LC/MS Pos Late	100021236	1302	316.285					13616874	18503980	14429930	27079908	17203572	16482243	4795701	2611426	2329108	5231197	7305589	8690252	9479431	9763041	10198296	5.59113e+06	6260487	11566857	9098798	9115713	10093994	8386601	12774241	12265385	15357618	8149717	6.53229e+06
4023	delta-tocopherol	Cofactors and Vitamins	Tocopherol Metabolism	33418	LC/MS Pos Late	100001216	2259	402.349	92094	119-13-1	C14151	HMDB02902	64387604	24276070	64440108	34892160	69854976	64456288	21773922	12272599	8711219	21462440	22491408	30903292	26880944	60739964	32001164	23372476	48213296	36426024	53876144	56335820	26075380	25047720	28957044	50623232	58207432	11818580	15504793
1719	deoxycarnitine	Lipid	Carnitine Metabolism	36747	LC/MS Pos Early	100001662	2052	146.118	134	6249-56-5	C01181	HMDB01161	81980776	180246384	124773760	66390416	102248240	55714316	24131914	25165804	21622404	17799964	5842213	5334866	4542299	5513123	4592869	2.9486e+06	4280303	6057929	4791720	9464299	4895983	4524151	4818391	4266780	5234485	4689985	4948280
4445	deoxymugineic acid	Xenobiotics	Food Component/Plant	57394	LC/MS Pos Early	100001816	1036	305.134		74235-24-8			2833765	2390077	2933644	3822537	4358007	4528656					2300393	4199052	5355524	4551481	3.88504e+06	3535783	3289016	4377477	4387201	3874273	4661361	4727452	3742718	2938522	3031741
2901	desmosterol	Lipid	Sterol	6065	LC/MS Pos Late	306	2364	367.336	439577	313-04-2	C01802	HMDB02719	935048	2.97389e+06	995219	555161	507273	766458	1117354	2044456	1219670	1557276	954600	308540		262714	466074	432452	557443	296613	564690	1294920	1106264	1808978	777939	367247	469204	661286	210644
1268	diacetylchitobiose	Carbohydrate	Aminosugar Metabolism	35158	LC/MS Pos Early	100001492	790	425.177	439544	35061-50-8	C01674	HMDB03556	1701341	1581891	1701575	2004652	2345292	2351800	681101	771153	521678	922671	1498760	1590922	1558042	2065885	1729245	1341699	2457839	1581989	2332161	1045044	859223	1382371	1.5988e+06	1311912	1.63245e+06	10078102	10162716
482	diacetylspermidine*	Amino Acid	Polyamine Metabolism	62105	LC/MS Pos Early	100020242	2510	230.186	87485212				1991259	1972869	1760234	2534865	2479529	3367427	1332198	1190521	706717		823659	2175844	1993803	1508530	2.08259e+06	1850962	2.05217e+06	2033876	3381233	3865076	2903843	4471968	3099089	27362584	11786016	696573	383995
4308	diaminopimelate	Xenobiotics	Food Component/Plant	15130	LC/MS Pos Early	100000115	2569	191.103	439283	1476-39-7;2577-62-0	C00666	HMDB01370	1463422	1139513	1288225	418554	809990	405144	4528058	5873336	4.14958e+06	6092150	4839889	862466	2557892	2.00791e+06	557865	188052	571375	518773	436918	659742	1318532	95539	656443	3332107
2689	digalactosylglycerol*	Lipid	Galactosyl Glycerolipids	57346	LC/MS Neg	100003065	781	415.146					55967	615851	29552		632983	328825			348839		36047152		42280	49939		72507		620846	187135			84857	88788	99853	169205	44036896	42940648
1412	dihomolinoleate (20:2n6)	Lipid	Long Chain Polyunsaturated Fatty Acid (n3 and n6)	17805	LC/MS Neg	1231	5730	307.264	6439848	2091-39-6	C16525	HMDB05060	8897430	24798016	9519581	3544382	11017635	11076958	32083876	53332852	22274560	51585796	6080312	3355553	7568849	8780360	3051524	5000614	4465888	5427614	5966622	10617932	13493336	2545923	10099613	4290506	3126567	1749893	1391506
1414	dihomolinolenate (20:3n3 or 3n6)	Lipid	Long Chain Polyunsaturated Fatty Acid (n3 and n6)	35718	LC/MS Neg	100001739	5596	305.249	5280581	17046-59-2	C03242	HMDB02925	32237940	104545776	37989864	7515279	32277196	25042668	92455864	138273168	67567776	148194848	14929852	7982723	18054744	20492476	7072226	13151076	15058427	12323090	18685356	32004102	56010012	5.12362e+06	28327524	6286928	4559229	1.93684e+06	893630
1690	dihomo-linoleoylcarnitine (C20:2)*	Lipid	Fatty Acid Metabolism (Acyl Carnitine, Polyunsaturated)	57520	LC/MS Pos Late	100015839	1436	452.373					416213	780899	531056	337946	440883	351645	2323629	3.52414e+06	3544589	2275927	1044399	233190	165240	231630	224529	368162	475081	170841	212191	583874	327911	289924	271730	138201	196934	117923
4049	dihydrobiopterin	Cofactors and Vitamins	Tetrahydrobiopterin Metabolism	35129	LC/MS Pos Early	100001506	1930	240.109	1879	6779-87-9	C00268	HMDB00038	2309419	2037629	1.72738e+06	2.06893e+06	2139397	1858270	989809	1251017	876323	1105026	876016	1763549	1891401	1671369	1523499	1436412	1581894	1445757	1963539	1948681	2.02102e+06	1465749	2429312	803667	923593	464352	782331
4725	dihydrocaffeate	Xenobiotics	Food Component/Plant	38273	LC/MS Neg	100002451	1430	181.051	348154	1078-61-1	C10447	HMDB00423	17494336	11568934	23895358	12276726	11750521	13080243						3756224	8188755	9831442	6791661	4228842	1158776	5100116	8898020	9860332	9645449		5733534		9186746
4405	dihydrocaffeate sulfate (2)	Xenobiotics	Food Component/Plant	62524	LC/MS Neg	100020822	930	261.007	49844181				6315987	4850900	4340165	2362421	2374609	3512494	501505	796621		84851		2451413	4122528	1985682	1.01126e+06	1349134	1979188	838307	1413940	1379034	1170770	1048722	1.66126e+06	400259	719436
4449	dihydroferulate	Xenobiotics	Food Component/Plant	40481	LC/MS Neg	100003432	1928	195.066	14340	1135-23-5					52011				788050	622687	382031	836264										46448				4660661	95079
4450	dihydroferulic acid sulfate	Xenobiotics	Food Component/Plant	62857	LC/MS Neg	100020272	1310	275.023	187489			HMDB41724	3.68577e+06	2168789	3412324	923435	784882	2820733	643219	648517	666439	499938	29450	215983	309151	160332	83213	112012	158173	140232	69743	73721	48412	95890	105440	604402	263445	77883	96706
3875	dihydroorotate	Nucleotide	Pyrimidine Metabolism, Orotate containing	601	LC/MS Polar	923	1910	157.025	648	155-54-4	C00337	HMDB03349	40858	66914	35696	73068	83108	94232	55390	183423	77876	228845	127347	44837	56983.6	33828.7	26506.6	23737.1	38721.1	45897	24122.7	55710	52425	113824	96612	571972	759227	340239	205087
4732	DIMBOA	Xenobiotics	Food Component/Plant	57786	LC/MS Neg	100003884	2165	210.041	2358	15893-52-4	C04720		253512	184879	225027	316519	280327	246764				32405		202584	204943	222577	222702	187456	147726	233505	532774	715134	638291	687111	777823	582707	473429
436	dimethylarginine (ADMA + SDMA)	Amino Acid	Urea cycle; Arginine and Proline Metabolism	36808	LC/MS Pos Early	100001810	2850	203.15	123831	102783-24-4	C03626	HMDB01539	53810004	95279032	48521056	37980492	45791116	41950800	41914236	69557632	39099096	76238960	48958068	39963664	39974220	51150572	36593788	30848634	41776744	42725804	71174240	88983032	94492448	33075118	102600192	48876688	55725024	53692120	18653720
5	dimethylglycine	Amino Acid	Glycine, Serine and Threonine Metabolism	5086	LC/MS Pos Early	806	1104	104.071	673	1118-68-9	C01026	HMDB00092	1201492	2836477	1138832	1024986	912933	824824	32056644	31676108	32783828	34353648	5023127	656793	522432	336262	781823	503753	363205	726813	817618	1141716	1326547	851837	1010023		508824	563546	543246
1419	docosadienoate (22:2n6)	Lipid	Long Chain Polyunsaturated Fatty Acid (n3 and n6)	32415	LC/MS Neg	100001182	6034	335.296	5282807	7370-49-2	C16533	HMDB61714	652843	2463581	952408	220546	1019614	831114	1761919	2976582	1176536	2481777	445935	173869	335042	520402	136721	312895	243910	370477	491475	814091	1282791	184228	898040	521099	271365	62846	50547
1405	docosahexaenoate (DHA; 22:6n3)	Lipid	Long Chain Polyunsaturated Fatty Acid (n3 and n6)	44675	LC/MS Neg	100000665	5525	327.233	445580	6217-54-5	C06429	HMDB02183	34231432	75050448	30710384	12134633	21491546	19962432	219866752	180820160	196018640	261522032	19622792	10492922	17155820	18821576	8478505	11617632	20369480	10125775	20817660	30441136	44528488	4984827	26925584	8974013	7713669	2432884	889285
1699	docosahexaenoylcarnitine (C22:6)*	Lipid	Fatty Acid Metabolism (Acyl Carnitine, Polyunsaturated)	57523	LC/MS Pos Late	100015845	1349	472.342					94885	197815	250987		155444	149118	218629	192482	201542	180344	814670		111165	99145	134607	242584	440110	58692	280476	179680	333874	122979	216501		80186	207442
1404	docosapentaenoate (DPA; 22:5n3)	Lipid	Long Chain Polyunsaturated Fatty Acid (n3 and n6)	32504	LC/MS Neg	100001181	5571	329.249	6441454	2234-74-4	C16513	HMDB06528	2287456	5270779	2039020	593120	1969340	1508847	10766462	15474630	7678471	16808976	1267288	655651	1220805	1308559	672199	669656	974943	777417	1218940	2213184	3.78971e+06	406336	1805498	642983	647778	200456	112334
1418	docosapentaenoate (n6 DPA; 22:5n6)	Lipid	Long Chain Polyunsaturated Fatty Acid (n3 and n6)	37478	LC/MS Neg	100001580	5624.5	329.249	6441454	25182-74-5	C16513	HMDB01976	3971204	13046759	4903034	940097	4822442	4.00199e+06	15423248	16174377	8338577	22187832	1322479	866230	2054662	1996802	650726	672652	1161004	767169	1435176	2848665	5766603	428842	2856564	481576	574832	122819	140247
1406	docosatrienoate (22:3n3)	Lipid	Long Chain Polyunsaturated Fatty Acid (n3 and n6)	32417	LC/MS Neg	100001195	5823	333.28	5312556	59708-86-0	C16534	HMDB02823	352911	1467795	485141		304919	271344	837163	1.39555e+06	522221	967514	147331		123631	114348	67130	68146	146035	15231.3	211503	373023	641073		366803
1416	docosatrienoate (22:3n6)*	Lipid	Long Chain Polyunsaturated Fatty Acid (n3 and n6)	57467	LC/MS Neg	100015762	5850	333.28					606329	1437447	816816		605302	446174	647098	1236574	491391	1358730	242007		121054	215434	114896	75663	288811	143292	459642	764757	1.56325e+06		816667
1525	dodecanedioate (C12)	Lipid	Fatty Acid, Dicarboxylate	32388	LC/MS Neg	100001102	2990	229.144	12736	693-23-2	C02678	HMDB00623	55743	50601	79261	81668	59944	77495	180192	200220	158686	92859	39689	101487			97793	59594		93423	104755	71553	93156	63840	88516		107152
1527	dodecenedioate (C12:1-DC)*	Lipid	Fatty Acid, Dicarboxylate	61864	LC/MS Neg	100019972	2700	227.129					234766	117519	166636	243745	150622	214577	261303	55789	245722	143627	108921	431440	320790	371682	364597	380677	271750	458189	382325	384373	299160	420588	485941	481653	383454	136084	191388
2879	eicosanoylsphingosine (d20:1)*	Lipid	Sphingosines	57597	LC/MS Pos Late	100015870	1443	328.321					6168659	11902454	6.76772e+06	7000691	6.69243e+06	7075555	1798568	2967674	2093575	3200429	5856797	2480963	2473917	2617620	1.94437e+06	1557708	4216324	2522180	2448990	4217964	4658218	2214538	3633057	3326724	3.37756e+06	4873373	590825
1402	eicosapentaenoate (EPA; 20:5n3)	Lipid	Long Chain Polyunsaturated Fatty Acid (n3 and n6)	18467	LC/MS Neg	2050	5450	301.217	446284	10-2005-9;10417-94-4	C06428	HMDB01999	14452356	31033656	16442674	6804736	9791208	8575128	42324412	53856980	57216004	70538800	7700786	3426448	7053207	5701148	4765953	4529716	4897912	3409354	9898951	9566699	17618084	2.07447e+06	10031240	2994447	3528012	634252	364782
1385	eicosenoate (20:1n9 or 1n11)	Lipid	Long Chain Monounsaturated Fatty Acid	33587	LC/MS Neg	100001335	5950	309.28	5282768		C16526	HMDB02231	28387600	47134068	25280706	17069544	36842164	41376472	32271260	39249296	14001274	49725864	9546472	12115503	26649512	32757312	10487767	16306585	11569989	18977704	18790248	29395356	42193212	12346657	31063788	44077016	20491506	25209630	5871708
1684	eicosenoylcarnitine (C20:1)*	Lipid	Fatty Acid Metabolism (Acyl Carnitine, Monounsaturated)	57519	LC/MS Pos Late	100015838	1484	454.389					758632	1524103	1010777	435877	591036	492517	3418929	4296321	4473401	2.73011e+06	1044719		201163	204236	247358	441167	558245	145306	730860	1076673	823796	675304	587104		168350	159905
2934	ergosterol	Lipid	Sterol	27553	LC/MS Pos Late	100001020	2420	379.336	444679	57-87-4	C01694	HMDB00878	1495394	997934	1274005	1.53172e+06	1372679	1458622	794999	349853	464671	620095	1253234	1459737	1235850	1334604	1147690	1115424	973327	1544968	1185289	1184127	927355	1242630	1545705	1215665	1273776	1718464	1906633
4463	ergothioneine	Xenobiotics	Food Component/Plant	37459	LC/MS Pos Early	100002154	850	230.096	3032311	58511-63-0	C05570	HMDB03045	906456	2305521	396254		148213	71214	30357788	31046428	33637576	21355896	9100474	100077	95104	75822	83555	147048	163791	91580	116942	641749	597864	177724	231072	1110683		1573268	905114
1389	erucate (22:1n9)	Lipid	Long Chain Monounsaturated Fatty Acid	1552	LC/MS Neg	1087	6355.6	337.311	5281116	112-86-7	C08316	HMDB02068	7951644	15534347	6.84901e+06	3660831	8684786	12838740	7.19825e+06	12846039	4203824	13536765	2420848	2127650	4133726	6446789	957724	2724045	1.71876e+06	4185767	3403174	7.17034e+06	10333577	3353884	6685322	22423592	7817985	6173589	785210
1685	erucoylcarnitine (C22:1)*	Lipid	Fatty Acid Metabolism (Acyl Carnitine, Monounsaturated)	57525	LC/MS Pos Late	100015841	1535	482.42					221287	1449695	636487	217431	372624	154272	2221922	3689639	3754724	2086667	500957					116598			97243	142531	190926		115776
4465	erythritol	Xenobiotics	Food Component/Plant	20699	LC/MS Polar	100000846	1491	167.056	222285	149-32-6	C00503	HMDB02994	4539154	3352109	5111502	459023	519700	3137162	1131742	1460434	950569	1832252	581776	4800003	5511525	6031508	5.28842e+06	4859907	3010745	5783152	5155759	5531764	4201749	6448648	6976171	1791670	4383873		367802
1290	erythronate*	Carbohydrate	Aminosugar Metabolism	42420	LC/MS Polar	100001320	2186	135.03	2781043	88759-55-1		HMDB00613	105426616	110867920	146655808	91006864	105060200	102057088	234030848	206189920	236050048	252253744	123069464	116444600	129277160	142684608	140162336	105564288	93544904	141097568	183392016	191535728	128152000	237081312	259505952	206445200	253489920	237946240	253150096
353	ethylmalonate	Amino Acid	Leucine, Isoleucine and Valine Metabolism	15765	LC/MS Polar	2054	2785	131.035	11756	601-75-2		HMDB00622	769800	912198	697390	1223578	886020	1219647	9121949	10990358	12235182	7282080	1332867	1035698	1322124	997366	1098464	1054610	1019495	1354311	1029283	917372	1215415	1473759	1509261	452321	361244	221493	265349
4470	ferulate	Xenobiotics	Food Component/Plant	35630	LC/MS Neg	100001542	1755	193.051	445858	537-98-4	C01494	HMDB00954	794730	567698	763093	1255105	1158980	905420	2338192	1382290	344747	8097012	460629	910967	789199	1204937	1286689	1053357	671137	1038239	1278104	1126505	1287869	1044741	1333474	2224137	2158908	489455	770293
4471	ferulic acid 4-sulfate	Xenobiotics	Food Component/Plant	47114	LC/MS Neg	100005389	1200	273.007	6305574	86321-29-1		HMDB29200	12771367	12509491	11086902	18720680	18018416	14140539	7.46276e+06	5323607	2479665	26206220	4306275	47932544	43215060	40193824	28350104	29166314	31353640	37426272	26299204	24942208	19193550	32895086	24376042	30007838	35146924	18057022	37980372
4660	feruloylputrescine	Xenobiotics	Food Component/Plant	48518	LC/MS Pos Early	100006048	2862	265.155	5281796	501-13-3	C10497		2763900	3761891	2789447	2004697	2167690	2185905	13173433	14138573	11275579	21871392	14335133	4273404	4222642	3942277	2281446	3947465	2401765	4686594	9311028	2947405	3188731	7896010	2619178	10353290	4145626	12260524	12167164
4472	ferulylglycine (1)	Xenobiotics	Food Component/Plant	54936	LC/MS Neg	100010912	2239	250.072					201048	245823	80414	300205	147593		72096	85742	49666	59969	483766	1004650	619099	617550		141208	139510	372075	212432	119500	59976	492763	281185	3168693	419616	425603	169687
4473	ferulylglycine (2)	Xenobiotics	Food Component/Plant	54937	LC/MS Neg	100010913	2172	250.072					136955	143087	63053	83732	65721		58041	77817	49443	34102	318240	272769	245358	246633		51750	72388	166770	106923	69131	31057	146481	92856	1026757	197371	128478	55822
77	formiminoglutamate	Amino Acid	Histidine Metabolism	43493	LC/MS Pos Early	100002500	1880	175.071	439233	816-90-0	C00439	HMDB00854	110218208	79393704	96375728	139827248	152034544	120976536	5371289	9118397	7628818	5945127	26454882	112427888	153246624	123933472	114705832	90996512	77783264	96125848	77565192	88324368	121647952	114713656	95720808	186130672	169538592	123454	395101
1209	fructose	Carbohydrate	Fructose, Mannose and Galactose Metabolism	577	LC/MS Polar	878	2065	179.056	5984	57-48-7	C00095	HMDB00660	1702703	4967796	2315768	3038788	6143764	6144041			2528516	538545		2016796	1559070	2616922	2341050		1933210	4224822	2340723	2589924	3711167	3182144	2618292	13830011	4672340	5873196	5495710
113	fructosyllysine	Amino Acid	Lysine Metabolism	46227	LC/MS Pos Early	100005373	2784	309.166	123708	21291-40-7			82332384	51323500	89878000	63152336	62986024	74759616	26729130	30811650	17919440	37570304	73135576	174826944	200695008	211367264	281209472	206687152	116085880	359015200	222664864	333702400	281361376	424187424	367113728	292330400	314419808	200109104	408590304
1259	fucose	Carbohydrate	Aminosugar Metabolism	15587	LC/MS Pos Early	918	750	164.092	17106	2438-80-4	C01018	HMDB00174	15731377	12663157	12773421	14940386	14760453	16972152						12281686	14851965	16608564	24018904	19038358	15776130	19091966	10643921	14830857	16304717	5234500	17677060	2082121	4287740	734858	990766
2933	fucosterol	Lipid	Sterol	21187	LC/MS Pos Late	100000930	2688	395.367	5281328	17605-67-3	C08817	HMDB02374	11265619	9621981	11700896	13702740	12189765	13296349	9409538	4793493	5597797	8.0641e+06	13141596	11760022	10457767	13397928	11187231	11970108	13585492	13661790	12371556	14429892	12723284	12720268	13732070	13346587	15374567	8329351	9110239
1308	fumarate	Energy	TCA Cycle	1643	LC/MS Polar	330	3084	115.004	444972	100-17-8	C00122	HMDB00134	4379652	2927189	3883680	6775619	9163740	13006420	16857912	15263131	22394118	9425478	518279	851287	877467	1014064	634126	989817	1.0127e+06	809398	2545501	6374812	4252475	2234969	4155092	282253	795196	284935	425358
1193	galactinol	Carbohydrate	Disaccharides and Oligosaccharides	34706	LC/MS Polar	100000908	4656	341.109	439451	16908-86-4	C01235	HMDB05826		156439			205756			329022	715295		5797792							116175								9247496	8755423
1225	galactitol (dulcitol)	Carbohydrate	Fructose, Mannose and Galactose Metabolism	1117	LC/MS Polar	1003	2360	181.072	11850	608-66-2	C01697	HMDB00107	4876004	4857419	5641006	206763	752257	321421	1572185	1.68137e+06	1289730	2000802	4757568	8148550	7656527	12342185	10705267	10224810	7.72447e+06	12173328	7.78487e+06	6983504	6559475	7551483	8515060	8734085	9028801	3.09814e+06	6334409
1235	galactonate	Carbohydrate	Fructose, Mannose and Galactose Metabolism	27719	LC/MS Polar	100001026	3085	195.051	128869	299-28-5	C00880	HMDB00565	2596833	7479407	3467939	1.96685e+06	8190109	7.65626e+06	51364428	117087648	52246696	90351216	96687296	122486792	134725792	169584160	121240016	120403224	121698200	162238640	177681344	176692336	137831632	218225120	209419504	234299344	171659232	84271368	83572472
55	gamma-aminobutyrate (GABA)	Amino Acid	Glutamate Metabolism	1416	LC/MS Pos Early	141	2048	104.071	119	56-12-2	C00334	HMDB00112	13668696	25938600	14931979	12444738	13700501	12884249	35577256	109674872	61078084	47147696	30685272	6883718	9454245	10438145	10808197	8.06467e+06	6178124	11916118	33674300	29057528	32000030	32145164	43481516	31675592	35316732	8814565	6791206
4027	gamma-CEHC	Cofactors and Vitamins	Tocopherol Metabolism	44876	LC/MS Neg	100002094	3843	263.129	133098	178167-75-4		HMDB01931	83938	87457	72363	108261	86059	54848						627879	340071	621105	184450	328930	456571	226657	310578	164194	175716	354903	200029		234681
4028	gamma-CEHC glucuronide*	Cofactors and Vitamins	Tocopherol Metabolism	42381	LC/MS Neg	100004243	2500	439.161															66636						101443		44219					298981		290314	194637
4038	gamma-CEHC sulfate	Cofactors and Vitamins	Tocopherol Metabolism	62280	LC/MS Neg	100020480	2850	343.086					372734	371207	283211	221801	325447	220888					73977	861046	950012	1118313	569934	523709	688278	312874	475282	345761	360973	277257	288977	75680	363648	41812
565	gamma-glutamyl-alpha-lysine	Peptide	Gamma-glutamyl Amino Acid	55015	LC/MS Pos Early	100010901	2784	276.155	65254				12929919	21765444	14030298	8628071	10273039	8792440	8725476	14670522	8248503	28380658	11662998	4.24442e+06	7.18344e+06	7.0907e+06	4.41224e+06	3.60518e+06	6773963	11006316	15411763	12323105	20170078	6784954	12427907	6.08785e+06	6.67111e+06	11270875	11243763
566	gamma-glutamyl-epsilon-lysine	Peptide	Gamma-glutamyl Amino Acid	33934	LC/MS Pos Early	100001262	2725	276.155	7015685	17105-15-6		HMDB03869	33319836	55046364	39513352	52125088	62203336	71619552	3344455	9570234	3643434	5262570	31471232	64903332	38468956	28375354	17843064	17422122	20922594	37717800	25872054	36744212	31081576	31804754	40014884	24681282	34743196	59265880	59834612
558	gamma-glutamylcysteine	Peptide	Gamma-glutamyl Amino Acid	1778	LC/MS Pos Early	1036	2118	251.07	842	636-58-8	C00669	HMDB01049	4398210	3317007	3.94224e+06	6109102	5554651	4916966	358978	348804	279064	452041	1322969	4220885	3686999	4363322	3611402	4.12992e+06	3006275	4.09676e+06	4315285	4.15598e+06	3400705	6148166	3702312	3488122	4699220	2030864	3179798
559	gamma-glutamylglutamate	Peptide	Gamma-glutamyl Amino Acid	36738	LC/MS Pos Early	331	1775	277.103	92865	1116-22-9	C05282	HMDB11737	23226666	41300776	24093656	23784250	19920408	15759212	16145309	27715626	18162108	48696040	14852641	7235688	13243185	14423856	10277265	13024658	14287429	18886024	29550784	31153914	40526648	21411028	39891064	9780578	8628698	11382726	7475704
560	gamma-glutamylglutamine	Peptide	Gamma-glutamyl Amino Acid	2730	LC/MS Pos Early	1140	1430	276.119	150914	10148-81-9	C05283	HMDB11738	9189089	11360415	7409054	7974457	8957107	7746003	30419116	18192016	19214540	16535893	18058844	3167159	4371193	4.17546e+06	2362224	3014927	7267399	4.13789e+06	8167606	15342218	14095231	5304468	7749405	3817302	2131065	64516052	20305686
561	gamma-glutamylglycine	Peptide	Gamma-glutamyl Amino Acid	33949	LC/MS Pos Early	100001294	1535	205.082	165527	1948-29-4		HMDB11667	8.29905e+06	6896372	10418491	7042390	9845649	9463885	1061220	1921139	1234291	1611348	1530640	4846074	5742374	8742198	4087780	4562254	6877511	16078797	12864442	8633983	9963723	8129286	13302100	6309268	7240335	34279456	19054592
562	gamma-glutamylhistidine	Peptide	Gamma-glutamyl Amino Acid	18245	LC/MS Pos Early	1235	2740	285.119	7017195	37460-15-4			2676768	1292019	2621529	2.84978e+06	2532392	1723045	4.09198e+06	10256282	5277984	13127965	5405215	579831	694173	1278240	401152	399073	1346745	2597546	2.63064e+06	1737865	3182051	1520950	2336442	441503	260456	24664690	6911041
563	gamma-glutamylisoleucine*	Peptide	Gamma-glutamyl Amino Acid	34456	LC/MS Pos Early	100001485	2940	261.144	14253342			HMDB11170	505809	617671	451263	333595	487973	869889	798191	338812	393329	411552	191862	484677	260114	726973	179579	344762	502542	817765	1566364	1207156	1135792	1033013	1079046	392287	1307005	19905768	3835592
564	gamma-glutamylleucine	Peptide	Gamma-glutamyl Amino Acid	18369	LC/MS Pos Early	1268	2991	261.144	151023	2566-39-4		HMDB11171	18164068	32809304	16440314	8585285	14386172	11938668	2545516	2105652	1924412	2318592	9743152	4933219	4631252	5219227	4943362	6495657	9063911	4933724	7806325	30673572	14203474	8589703	9681676	3481890	4068530	34177392	9369744
567	gamma-glutamylmethionine	Peptide	Gamma-glutamyl Amino Acid	44872	LC/MS Pos Early	100001313	2640	279.101	7009567	17663-87-5		HMDB29155	12961930	16649659	8940979	6948592	9751323	9025154	2535708	2019568	1969363	3743604	3380045	3856622	3.87098e+06	4316388	4024835	5389169	9657828	3643448	9661224	23927176	12368642	4978408	10328353	2486175	2604546	16640585	9655938
568	gamma-glutamylphenylalanine	Peptide	Gamma-glutamyl Amino Acid	33422	LC/MS Pos Early	100000491	2992	295.129	111299	7432-24-8		HMDB00594	3551132	2189753	4503316	3240265	3000741	3480373	725245	923918	804824	1.55273e+06	1457814	1481198	1638307	2628889	833253	892597	2642793	4478665	5564322	3416919	5712860	3235622	3924290	864058	1227243	19150944	5016043
573	gamma-glutamylserine	Peptide	Gamma-glutamyl Amino Acid	54914	LC/MS Pos Early	100009231	1351	235.093		5875-35-4			2.05061e+06	2327715	1669890	1594017	2342198	2408923	1169695	1078256	959797	1208409	784576	1018165	973959	1478622	914768	1049214	1961801	2.0819e+06	2918171	3711204	3.40171e+06	1788369	3312275	1069062	1080554	26734506	8346620
569	gamma-glutamylthreonine	Peptide	Gamma-glutamyl Amino Acid	33364	LC/MS Pos Early	100001314	1750	249.108	76078708	5652-48-2		HMDB29159	1148118	2510879	1.65859e+06	975807	1651375	2654357	1254467	1087728	633633	1498856	1395757	1400984	1312071	2151365	840552	1527546	1104320	2586972	2148903	2039435	2492318	2118754	2691366	1352744	7.18874e+06	33873080	12269533
570	gamma-glutamyltryptophan	Peptide	Gamma-glutamyl Amino Acid	33947	LC/MS Pos Early	100001295	2975	334.14	3989307	66471-20-3		HMDB29160	1518377	1355846	1164595	929872	1.2105e+06	889697	1136883	1711804	1298695	3020645	1205052	838779	937014	798009	444271	669477	2394606	899891	2337654	2374046	2518581	1322118	1970519	315680	410022	2286699	752885
571	gamma-glutamyltyrosine	Peptide	Gamma-glutamyl Amino Acid	2734	LC/MS Pos Early	1102	2518	311.124	94340	7432-23-7		HMDB11741	2453527	2257568	3.76234e+06	2607823	2461518	2430610	498622	820674	499302	1701241	1841870	796451	737921	1216879	378439	521753	1649843	1688596	2903780	2042919	2997129	1943407	2130537	337393	388379	12246710	3420762
572	gamma-glutamylvaline	Peptide	Gamma-glutamyl Amino Acid	43829	LC/MS Pos Early	100001126	2700	247.129	7015683	2746-34-1		HMDB11172	1.14422e+06	2.28916e+06	1.60703e+06	734555	1.58131e+06	2503066	2.95705e+06	1.44121e+06	1479309	1972994	750657	878048	766700	1844809	488587	908430	1379558	1419211	1661472	1680556	2633456	1576271	2349720	1042810	2330692	59875272	8666758
4041	gamma-tocopherol/beta-tocopherol	Cofactors and Vitamins	Tocopherol Metabolism	52473	LC/MS Pos Late	100008998	2384	416.364					322438336	141783408	295615200	229125872	337344448	321791808	112175360	59642924	38859868	107750296	149572736	180923840	171034464	275508928	209185152	165768496	280480672	237797648	290562944	290566464	185656208	159569216	214372928	268158864	319766816	87202376	111178440
4026	gamma-tocotrienol	Cofactors and Vitamins	Tocopherol Metabolism	37501	LC/MS Pos Late	100001981	1918	410.318	5282349	14101-61-2	C14155	HMDB12958	21449468	4642068	18664974	10696597	24741164	19760576	7742925	2341103	1155726	5506113	3209641	6799910	4895583	15640068	7583299	5835038	10422677	8874012	16823432	18175548	5609039	5545812	8500800	18426072	21690380	3157840	2213091
4297	genistein	Xenobiotics	Food Component/Plant	32448	LC/MS Neg	100001221	3754	269.046	5280961	446-72-0	C06563	HMDB03217	3741791	4368757	4101954	4783999	3275577	2850334	3613346	1538556	1.44734e+06	1859545	1.8529e+06	2528378	1670532	1773916	1651685	1685850	1273144	4094101	3601420	3692371	4961869	2864080	3798601	3536404	3111684	334186	397137
4444	genistein sulfate*	Xenobiotics	Food Component/Plant	62061	LC/MS Neg	100020207	3616	349.002					20766454	15653154	19312164	21669388	20796644	20453894	6751536	3.89094e+06	2823392	2215635	15495214	22033304	19819790	20679684	19725108	19000236	20365232	21274754	25716424	24123274	25438010	21207702	28530166	18941100	25497880	6822175	7885280
203	gentisate	Amino Acid	Tyrosine Metabolism	18280	LC/MS Polar	100000447	905	153.019	3469	490-79-9	C00628	HMDB00152	1114699	1056560	1447258	1104246	773673	909524	199645	190604		173571		208279	278636	460189	355163	278764		426907	539755	684013	755094	91525	834760	217426	429425
4376	gluconate	Xenobiotics	Food Component/Plant	587	LC/MS Polar	338	2922	195.051	10690	527-07-1	C00257	HMDB00625	2.66273e+06	2981158	2012900	1204709	2198429	2825578	12541609	9899393	13500885	12937751	317058944	2278062	1591835	2007868	4632014	3359697	3.39134e+06	2398366	4868147	6660383	6074008	3390883	9607028	9459658	7971667	417713184	538216128
1089	glucose	Carbohydrate	Glycolysis, Gluconeogenesis, and Pyruvate Metabolism	48152	LC/MS Polar	572	2342	225.062	5793	50-99-7	C00031	HMDB00122	50585164	33587584	59338296	49317656	57364688	68638944	74646592	31648200	37424892	21743100	21232418	48417600	48269528	59461860	42584776	44358016	35692332	70834592	43072828	39708228	60635748	48200084	52209372	64553860	63379340	93462000	189852416
1266	glucuronate	Carbohydrate	Aminosugar Metabolism	15443	LC/MS Polar	100000257	3233.3	193.035	444791	207300-70-7	C00191	HMDB00127	15752574	12710813	11813493	14684843	14326547	20007208	91244032	107714096	78307232	94410600	161337904	20120626	15622591	19924100	15546855	17017420	28462992	20355516	32028460	16226114	28060392	19851296	26479232	124665872	16280393	193319648	131961704
42	glutamate	Amino Acid	Glutamate Metabolism	57	LC/MS Pos Early	561	1500	148.06	611	56-86-0	C00025	HMDB00148	2770963968	3102430976	2987992832	2262295552	2497294336	2127125632	1283082112	2143797504	1123498240	2576737024	2228450048	1935283712	2128282112	2450697216	2646575360	2187130368	1751184896	2365715456	2592434944	3016956160	3299907072	2372064512	3350766336	2129177216	2404329984	2473451776	1454572800
51	glutamate, gamma-methyl ester	Amino Acid	Glutamate Metabolism	33487	LC/MS Pos Early	100001103	2170	162.076	68662	1499-55-4;1499-55-4		HMDB61715	4993359	7563018	5059754	4902893	8086651	11454821	7.6353e+06	6109169	5195286	11077036	6490149	5057104	6559904	6772154	4651782	5381547	5473361	5860979	10711777	8.35206e+06	9055237	6593567	10485494	7.5681e+06	6984750	6287441	3178839
43	glutamine	Amino Acid	Glutamate Metabolism	53	LC/MS Pos Early	563	1291	147.076	5961	56-85-9	C00064	HMDB00641	472833696	773018816	363202368	176705328	339371488	353099872	657589184	608241216	337990848	335228576	784402496	342190048	326990624	328269056	264215104	276775072	356579744	236652384	312092640	770201024	512559040	350818336	436701120	333401024	243604256	3284174080	1240916480
1498	glutarate (C5-DC)	Lipid	Fatty Acid, Dicarboxylate	396	LC/MS Polar	339	2900	131.035	743	110-94-1	C00489	HMDB00661	1216926	1.51634e+06	1039536	1096950	1057664	1010169	5245639	9428482	5968096	5083907	1163459	1040086	998510	1101931	992538	1022472	822836	1017154	1052769	1203262	1112800	1120865	1133860	970635	1260707	351890	519949
119	glutarylcarnitine (C5-DC)	Amino Acid	Lysine Metabolism	44664	LC/MS Pos Early	100001593	2393	276.144	71464488	102636-82-8		HMDB13130	1538169	1143483	1073260	1484801	1.99343e+06	2252965	3.57405e+06	4810728	3960620	5217612	1485646	1418541	1094902	1350632	1538652	1.91086e+06	2315275	1053914	2184936	1199582	2.08659e+06	1201731	2205898	731344	614861	812874
1109	glycerate	Carbohydrate	Glycolysis, Gluconeogenesis, and Pyruvate Metabolism	1572	LC/MS Polar	1052	2070.4	105.019	752	600-19-1	C00258	HMDB00139	27090156	31829142	24850514	30503588	33987872	40902672	55642700	81131328	63043620	44927468	22697200	40561248	35605584	55043420	31794732	40458228	31661124	64789868	51836812	41956844	49099968	93411280	53030016	32335224	43649284	26354428	35541716
2564	glycerol	Lipid	Glycerolipid Metabolism	15122	LC/MS Neg	1254	758	91.0401	753	56-81-5	C00116	HMDB00131	6293299	3716437	3351982	4141646	4725393	5925055	6509353	8437400	6301937	10541783	2887527	4961386	4553785	4337872	7.4434e+06	3260485	2934604	3683435	4440141	4864454	5415416	3569763	7470620	4467852	4041070	3968410	2674666
2565	glycerol 3-phosphate	Lipid	Glycerolipid Metabolism	43847	LC/MS Polar	100000258	3938.7	171.006	754	29849-82-9	C00093	HMDB00126							1318023	2530254	2241595									65172				293590					72674
2001	glycerophosphoethanolamine	Lipid	Phospholipid Metabolism	37455	LC/MS Pos Early	100001620	659	216.063	123874	33049-08-0	C01233	HMDB00114	21064720	42917268	17700136	8763986	16106135	14438388	80154680	76467288	100021728	66756276	43065228	9596204	16722537	11673896	10264214	12608584	13260931	6574191	14693445	40071504	28582164	13697499	25365360	12436487	5556848	9992956	8.22632e+06
2570	glycerophosphoglycerol	Lipid	Glycerolipid Metabolism	48857	LC/MS Polar	100001619	2430	245.043	439964		C03274		4026092	6182304	3421483	2762925	1950412	3.38587e+06	12068881	19134958	12922337	13755005	18588996	5068473	6517133	7087853	6370522	5657216	5355311	6426549	9724119	17119400	15571551	10278429	20765708	10091351	13083834	1663118	1944838
2003	glycerophosphoinositol*	Lipid	Phospholipid Metabolism	52307	LC/MS Pos Early	100001621	516	335.074	167572	16824-65-0			1492163	1197146	1048880	300401	372173	340693	2350033	3172044	2498762	2134637	1481898	1998489	2037417	2.08481e+06	1933118	1.94615e+06	1726189	2319957	1922740	2665872	1563125	1546700	2175102	1491892	1140485	2044444	2639877
1997	glycerophosphorylcholine (GPC)	Lipid	Phospholipid Metabolism	15990	LC/MS Pos Early	100000269	672	258.11	71920	28319-77-9	C00670	HMDB00086	16987148	19787476	8258012	6.98838e+06	10282573	7740581	373340704	436026240	423527328	231936352	287432544	22924774	42700292	19878912	45492040	60056792	65985416	14592646	42482120	222490848	77930312	77054880	75283584	29095332	6.8783e+06	29396744	42176980
2002	glycerophosphoserine*	Lipid	Phospholipid Metabolism	57404	LC/MS Pos Early	100015666	577	260.053	3081457				848908	588966	186820				5187959	7528896	5276422	4728673	14018821	16755356	14148074	16751803	14622052	17361624	20246608	16991488	25549454	12108920	10647417	13867498	17113528	10500165	7114505	8724891	9937072
1	glycine	Amino Acid	Glycine, Serine and Threonine Metabolism	58	LC/MS Pos Early	340	1375	76.0393	750	56-40-6	C00037	HMDB00123	60305800	84351032	44363392	38433320	57053720	51561788	38420816	42986072	32971738	38384276	36096528	48665464	37844340	46649384	49488824	45295464	50548412	44113040	52992752	103313488	79348424	43521768	84409080	31648168	48868052	402029760	137655968
4494	glycitein sulfate (2)	Xenobiotics	Food Component/Plant	62887	LC/MS Neg	100021092	3400	363.018					1354102	977413	1285696	775648	1114787	953911	673897	786714	534252	245714	2097942	2298233	1984165	1.91944e+06	1720684	1553931	1972052	1957167	2170311	1628748	1693343	2345160	1845383	1.9394e+06	2903862	1.01094e+06	1069542
737	glycylisoleucine	Peptide	Dipeptide	36659	LC/MS Pos Early	100001790	3002	189.123	88079	19461-38-2		HMDB28844	11105416	27236416	9156838	5288093	9570374	8768532	198385		140984	970869	8325123	4362249	4.06979e+06	4256803	5036899	6.14157e+06	5995153	3222351	6.20823e+06	18959052	12714641	2215063	8.27492e+06	5518354	6.28188e+06	6655224	4607940
738	glycylleucine	Peptide	Dipeptide	34398	LC/MS Pos Early	100001258	3059	189.123	92843	869-19-2	C02155	HMDB00759	13097549	18026668	8489677	6479120	11538558	11285892	639871	560130	279752	856775	5386854	9734337	7158395	7423870	7103546	8495581	8.32215e+06	6384155	8263831	22967172	14788025	12170431	11754952	6194950	6511402	6692398	12862343
748	glycylvaline	Peptide	Dipeptide	18357	LC/MS Pos Early	100000487	2734	175.108	97417	1963-21-9		HMDB28854	30121228	46544644	21860412	15379442	28104912	26366478	1130891	927112	648142	1358267	17019724	12753815	13301379	13157742	16672834	14896615	16686068	11644899	12640201	41926560	28622364	19405938	22332648	11065781	15612910	16098076	35446796
462	guanidinoacetate	Amino Acid	Creatine Metabolism	43802	LC/MS Pos Early	344	1937	118.061	763	352-97-6	C00581	HMDB00128	1902763	2621314	1821125	992598	1082542	2421555	7653652	16103819	10684121	10895631	2580499	2973204	1325191	1263397	1829929	1503216	1821833	1992238	1517547	2535057	1790820	1420457	2154774	1078709	916952	1325584	1.01232e+06
496	guanidinosuccinate	Amino Acid	Guanidino and Acetamido Metabolism	32446	LC/MS Polar	100001212	3550	174.052	97856	6133-30-8	C03139	HMDB03157	85169	53166	88389	198648	248952	191496	3021495	4515811	3.91674e+06	2699750		53597	119827	87093		33136	53147		68260		98329		124882
3853	guanine	Nucleotide	Purine Metabolism, Guanine containing	32352	LC/MS Pos Early	172	2032	152.057	764	73-40-5	C00242	HMDB00132	6947949	2299078	3105778	2689217	3130448	4624821	634239	859346	733017	1231839	2859019	20260424	16455675	25324628	15634654	11980305	14043222	35099968	13982867	7.30274e+06	16388681	4057810	18028608	11395468	9358975	6299908	3324012
3852	guanosine	Nucleotide	Purine Metabolism, Guanine containing	1573	LC/MS Pos Early	1099	1728	284.099	6802	118-00-3	C00387	HMDB00133	40911324	29911426	7286617	5.83984e+06	7.08089e+06	10599079	9535231	5974390	7197848	23080512	35992484	98781216	43024304	59948388	45458944	65626056	93240144	58207684	16132454	64575924	36706576	11466972	42527124	7.09615e+06	3164240	98822056	51068092
4016	gulonate*	Cofactors and Vitamins	Ascorbate and Aldarate Metabolism	46957	LC/MS Polar	100001586	2750	195.051	152304	20246-53-1	C00257	HMDB03290	10878209	17354396	11996844	15596071	18957088	16876920	485576480	746501440	553511744	614246144	69981712	67792448	77775328	84511792	53899396	56591624	62057536	87919568	61409316	50861576	42154596	53977140	73113808	102880216	28908992	64185960	112333592
4063	heme	Cofactors and Vitamins	Hemoglobin and Porphyrin Metabolism	41754	LC/MS Pos Late	100001386	1124	616.176	26945	14875-96-8	C00032	HMDB03178	653854	1172038		591338	758609	1059084	3405820	9182828	9675589	29822512	2782327	1495456	2278074	3202097	2499762	1900380	3770950	1409685	246507	578358	1342405		2148743		766781	2320087	4331712
2878	heptadecasphingosine (d17:1)	Lipid	Sphingosines	57427	LC/MS Pos Late	100015724	1377	286.274	5283557	6918-48-5			4489055	6528286	3976347	4727930	3.77065e+06	3.96232e+06	934836	1062329	763170	1362662	4256754	1199733	1747475	1582673	1069522	666710	2623272	1265441	2173580	1401381	2489290	786774	1299220	2727461	2931557	2338594	731401
1344	heptanoate (7:0)	Lipid	Medium Chain Fatty Acid	1644	LC/MS Neg	925	3670	129.092	8094	111-14-8	C17714	HMDB00666	321801	276084	209094	220037	288727	260115	456585	567846	519851	607324		537882	365626	321267	388619	377294	590040	359656	445341	509770	407236	596672	535765	334953	348016	210760
1408	hexadecadienoate (16:2n6)	Lipid	Long Chain Polyunsaturated Fatty Acid (n3 and n6)	57652	LC/MS Neg	100009394	5398	251.202	13932172	28290-73-5		HMDB00477	6.07353e+06	4750145	3739932	2.90205e+06	2473183	4383861	11052321	9866110	8010330	13043315	1592187	1984728	1819218	2159172	4225756	1854391	1863811	1566324	2414866	3055972	3473008	1121021	3352929	2223138	1720593	821361	711499
1534	hexadecanedioate (C16)	Lipid	Fatty Acid, Dicarboxylate	35678	LC/MS Neg	100001614	4615	285.207	10459	505-54-4	C19615	HMDB00672	162539	217721	179510	187400	150796	108559	516012	336594	491706	582377	116699	82498	96062	78742	104629	93387	81360	97153	106248	115874	114580	79477	105099	78987	135074	41223	27821
2877	hexadecasphingosine (d16:1)*	Lipid	Sphingosines	57428	LC/MS Pos Late	100015723	1289	272.258					309744	505305	265593	325596	257588	317844	66069	81321	81395	137840	516010	74931	96307	86585			112546	100288	99110		119587	64219	68618	192744	71408	193759
1653	hexanoylcarnitine (C6)	Lipid	Fatty Acid Metabolism (Acyl Carnitine, Medium Chain)	32328	LC/MS Pos Early	100000781	3358	260.186	6426853	6920-35-0		HMDB00705	347281	445752	353548		237648	147210	484638	843171	638594	728519	2694505	541137	1271321	928347	711009	742056	715937	489422	935758	933543	1111600	646250	1136625	591118	543770	3992695	557221
1628	hexanoylglycine (C6)	Lipid	Fatty Acid Metabolism (Acyl Glycine)	35436	LC/MS Neg	100001527	2900	172.098	99463	24003-67-6		HMDB00701	49944	145844					1594807	1619532	1764187	290627
4107	hippurate	Xenobiotics	Benzoate Metabolism	15753	LC/MS Neg	100000014	2106.9	178.051	464	495-69-2	C01586	HMDB00714							9561010	9651542	9756686	467891
83	histamine	Amino Acid	Histidine Metabolism	1574	LC/MS Pos Early	354	3035	112.087	774	51-45-6	C00388	HMDB00870	537153	1340932	350374	231499	200708	906225	38807032	32421218	24221856	25868966	3.31428e+06	176190	451049	658410	188439	244424	180580	775264		657273	359023	2085791	525288	851197	330466	835936	1197750
67	histidine	Amino Acid	Histidine Metabolism	59	LC/MS Neg	355	755.9	154.062	6274	5934-29-2	C00135	HMDB00177	14188599	22801158	7744110	6087303	10345588	12209496	19186750	42506744	23939244	44033332	40898752	9025684	9291487	9592556	8308333	8998384	11864187	6535586	9646142	21509324	16532255	6127201	17743696	8991011	7919563	77062536	28561460
4499	histidine betaine (hercynine)*	Xenobiotics	Food Component/Plant	62278	LC/MS Pos Early	100004059	2094	198.124	3083620	534-30-5									1766904	1475803	1306552	1.93932e+06	12371756													16996938		22741148	29054008
753	histidylalanine	Peptide	Dipeptide	42027	LC/MS Pos Early	100003542	3014	227.114	351667	16874-75-2		HMDB28878	4256446	9459991	2188005	735348	2115670	2723019	175941	118753	125506	473512	5379396	1685830	1548061	2063590	2341652	2421926	3026126	919776	1939490	6726987	4357328	1002883	4162546	2797800	5038924	4400184	13261343
432	homocitrulline	Amino Acid	Urea cycle; Arginine and Proline Metabolism	22138	LC/MS Pos Early	100000963	1908	190.119	65072	1190-49-4	C02427	HMDB00679	718981	781258	972549	864996	797456	627004	2354662	2499937	2521334	2014011	410724	288175	268209	413909	583039	433590	227545	596714	662491	904015	1471334	327261	1145071	274113	779419	2835396	1200408
21	homoserine	Amino Acid	Glycine, Serine and Threonine Metabolism	18351	LC/MS Polar	100000458	2875.8	118.051	12647	672-15-1	C00263	HMDB00719	745346	473077	647877	1.04283e+06	1800259	1228779	302680	243965	321031	1034320	201910	1739091	1729705	1602885	1817603	1314128	1114653	1539424	950175	1586220	1936997	1164396	1031486	453102	815826		697281
73	hydantoin-5-propionate	Amino Acid	Histidine Metabolism	40473	LC/MS Polar	100002514	2080	171.041	782	5624-26-0	C05565	HMDB01212	276977	309109	255143	344123	332643	306654	1445485	2616948	1954093	1662641	141016	280713	437186	326294	218836	268640		206624	193897	388130	377443	200146	393034	93431	221110
4080	hydroxymethylpyrimidine	Cofactors and Vitamins	Thiamine Metabolism	57565	LC/MS Pos Early	100003365	2207	140.082	777	73-67-6	C01279		152787	191097	301731	518315	433938	269084		126364				205881	174767	244906	288889	168145		231478	243382		288721	239566	357709		198571	811112	988987
412	hypotaurine	Amino Acid	Methionine, Cysteine, SAM and Taurine Metabolism	590	LC/MS Pos Early	358	724	110.027	107812	300-84-5	C00519	HMDB00965	2537624	1776615	1559634	597452	2492542	1233893	1999519	4239596	3138565	4.01629e+06	840270	910697	383451	478135	1761675	1675815	3672152	828452	2151830	17622012	2837731	2955535	4630384	718882	1212924	822104	1443108
3793	hypoxanthine	Nucleotide	Purine Metabolism, (Hypo)Xanthine/Inosine containing	3127	LC/MS Pos Early	171	1295	137.046	790	68-94-0	C00262	HMDB00157	93374848	156728032	101295552	114160728	134918320	114757616	182371904	171561392	141745920	151611616	155363248	73849992	76340144	104288936	130735632	92376968	56260504	97981616	99171568	132569568	171956960	52817128	151498256	56792712	124372608	52550176	20264820
78	imidazole lactate	Amino Acid	Histidine Metabolism	15716	LC/MS Pos Early	100000263	2040	157.061	793	14403-45-3	C05568	HMDB02320	29503808	26208096	26536504	43422188	36819352	33912008	137981872	142264176	88234520	35000976	131731480	22715746	29838770	26801476	28844988	17392328	16888892	33776168	14694153	17695608	26711404	10793661	27253036	9159667	9242183	253584	412543
76	imidazole propionate	Amino Acid	Histidine Metabolism	40730	LC/MS Pos Early	100003434	2263	141.066	70630	1074-59-5		HMDB02271	3.17771e+06	2139036	3238377	3030903	2326499	2304070	1570537	14278528	1575828	1.90936e+06	1.85335e+06	3140357	2697323	3854732	4071667	3322120	1876866	3020760	5434354	5223671	5896217	3846079	7.06425e+06	10909742	20894388	891890	885674
277	indole-3-carboxylate	Amino Acid	Tryptophan Metabolism	38116	LC/MS Neg	100002185	1710	160.04	69867	771-50-6	C19837	HMDB03320	2186929	1.91092e+06	1883712	1078136	2382794	2720204	136752	116978	62052	229313	1049652	2130383	2296702	2393223	2176562	1932615	1852952	1532658	1899010	2381765	1889853	1703560	2308263	1608989	1889380	161490	265168
269	indoleacetate	Amino Acid	Tryptophan Metabolism	27513	LC/MS Neg	100001034	2200	174.056	802	6505-45-9	C00954	HMDB00197	3199921	3026823	3406588	2758896	1.32155e+06	1249289	7.50106e+06	7255210	3428604	7905038	3217328	11437885	12766823	12520993	10127921	6605014	6096676	8485610	4467865	5783846	9466840	3222323	10261895	3776891	931694	93518	169484
279	indoleacetylglycine	Amino Acid	Tryptophan Metabolism	54730	LC/MS Neg	100006730	2610	231.077	446640				612176	288059	402866	789975	326095	299258	4370676	4399414	4651093	3140689	23963	958416	2187205	840854	191873	228383	200672	851666	120670	175695	193842	316971	401045	105738	29734
268	indolelactate	Amino Acid	Tryptophan Metabolism	18349	LC/MS Neg	100000463	2286	204.067	92904	832-97-3	C02043	HMDB00671	5714845	4727032	6032853	4838417	4886602	5.39348e+06	1226200	1172665	1002485	841059	779753	5069496	3985042	6136370	6719867	4920510	2679810	8290483	6255461	6.78859e+06	6083952	5.83099e+06	9141774	2.76002e+06	8327202
3792	inosine	Nucleotide	Purine Metabolism, (Hypo)Xanthine/Inosine containing	1123	LC/MS Pos Early	361	1269	269.088	6021	58-63-9	C00294	HMDB00195	80592608	57257964	60213112	63771044	66443404	53410716	40731684	15111235	25869832	38330996	56627496	113465000	71124688	99635592	89298264	103588576	109494344	94376736	64503376	138586464	84416192	72675784	82067784	14900365	3170951	49568028	31436852
369	isobutyrylcarnitine (C4)	Amino Acid	Leucine, Isoleucine and Valine Metabolism	33441	LC/MS Pos Early	100001055	2810	232.154	168379	25518-49-4		HMDB00736	4002484	7868681	3283042	636938	1660862	1.92501e+06	8134235	13134827	8136607	8130686	14414923	2200929	4086871	3860638	2842338	3245243	4608754	1005261	7328869	8563977	5351858	6145360	5223542	1560882	1.15107e+06
370	isobutyrylglycine (C4)	Amino Acid	Leucine, Isoleucine and Valine Metabolism	35437	LC/MS Neg	100001590	1420	144.067	10855600	15926-18-8		HMDB00730	206974		271710			158313	273312	210795	235650	208836		48422.8							96142.2			370924			130179	281581	319988
1468	isocaproate (i6:0)	Lipid	Fatty Acid, Branched	22273	LC/MS Neg	100000806	2570	115.076	12587	646-07-1		HMDB00689	9242399	13077212	10468691	1662126	5101897	9687320	17713050	5691701	12542902	18627174	10316067	11439002	15132654	8541242	2339249	3428244	8531628	1246842	5552291	7024853	4474192	10136493	2646919	16530492	7285172
1624	isocaproylglycine	Lipid	Fatty Acid Metabolism (Acyl Glycine)	61789	LC/MS Neg	100019816	2820	172.098	28777652				104040	99965	135320			71804	313541	499625	234164	94738		47965	49107		20573									58122
1934	isocaproyltaurine	Lipid	Endocannabinoid	63225	LC/MS Neg	100021232	2935	222.081					906843	646364	790508	565903	1200404	630341	108237	132812	60064	85356	308982	219912	636695	263581	246000	143777	233182	74809	150273	139531	263200	57129	98839	32690	195244
1303	isocitric lactone	Energy	TCA Cycle	54724	LC/MS Polar	100009239	2970	173.009	98259	4702-32-3			17120176	15625195	20332648	18477976	25581982	30044442	10023588	8144626	7812760	10271467	11756504	16190324	25085690	33520654	25281756	26213866	34610796	24525776	28015324	38214504	19780472	35843140	41617176	21006606	15411788	13085689	40697040
335	isoleucine	Amino Acid	Leucine, Isoleucine and Valine Metabolism	1125	LC/MS Pos Early	376	2800	132.102	6306	73-32-5	C00407	HMDB00172	1188307200	1628576256	881573952	655945024	989314880	921020480	315765664	224054496	222115200	222136832	646898432	926351488	698467200	801977088	822820992	894564224	985010752	695193216	963651776	1792259840	1374338944	812800128	1266500224	595025536	702393856	2781748480	1176182272
772	isoleucylglycine	Peptide	Dipeptide	40008	LC/MS Neg	100003169	1992	187.109	342532	868-28-0		HMDB28907	557453	855609	347030	279435	442093	608893	85571		149613	568647	231659	561858	444410	431058	371550	507607	531119	344419	429338	1206878	744429	447429	615135	237286	280575	189900	432048
306	isovalerate (C5)	Amino Acid	Leucine, Isoleucine and Valine Metabolism	44656	LC/MS Neg	100000708	1564	101.061	10430	503-74-2	C08262	HMDB00718	10193903	11509054	7831497	3.62792e+06	4305590	9204538	6614422	3835377	6120517	16463883	7006591	27576856	21004632	15356407	8863311	17775712	28790392	10353089	9466938	13982933	7056540	10297307	10476394	8063086	4471890
308	isovalerylcarnitine (C5)	Amino Acid	Leucine, Isoleucine and Valine Metabolism	34407	LC/MS Pos Early	100001393	3085	246.17	6426851	31023-24-2		HMDB00688	15718041	34459904	12394959	11448412	10448212	9856298	8385535	11549464	6134289	9274571	24706762	10967935	29384886	18198148	21299400	23828318	21937610	11593392	14247299	26511058	23558432	10101487	21173694	3320187	3577789	7.10336e+06	2197623
307	isovalerylglycine	Amino Acid	Leucine, Isoleucine and Valine Metabolism	35107	LC/MS Neg	100001452	1950	158.082	546304	16284-60-9		HMDB00678	121307	165860	192191	167063	175403	370939	4642434	4801206	4110425	2643364		136723	99481	81359	139173	133495	158793	148969	119817	190893	128289	197069	133433		202869	386579	450220
1314	itaconate	Energy	TCA Cycle	18373	LC/MS Polar	100000455	2969	129.019	811	97-65-4	C00490	HMDB02092	731147	5037781	1186023	378232	864654	192830	48640712	44971768	39715096	29251048	1690704				197222		340218	392295	221832	1929179	745214	526131	933853		332080	239415	212180
246	kynurenate	Amino Acid	Tryptophan Metabolism	1417	LC/MS Neg	98	2224	188.035	3845	492-27-3	C01717	HMDB00715	378612	364783	416944	462568	362537	273942	807649	1533714	988875	1256197	251790	329651	433993	365724	302646	223108	199282	354715	205660	238208	299332	235998	339948	167136	181272	48145	51793
242	kynurenine	Amino Acid	Tryptophan Metabolism	15140	LC/MS Pos Early	100000265	2739	209.092	161166	2922-83-0	C00328	HMDB00684	536893	589963	565869	326476	506023	510236	6.99491e+06	7970855	7406393	5192673	2641074	681958	502351	559529	557612	528834	770088	730473	935223	1485879	879926	1019833	911406	877060	1084710	1734849	870753
1106	lactate	Carbohydrate	Glycolysis, Gluconeogenesis, and Pyruvate Metabolism	527	LC/MS Polar	482	1469	89.0244	612	79-33-4	C00186	HMDB00190	38592984	68031032	38324980	11160309	24515888	33555032	664929984	1038228864	758497920	969337408	43712512	27013474	34946440	40256264	27404936	33202172	30266218	30884540	54413840	70312392	47874880	129153040	48849248	216081408	97186704	15219297	19159582
4778	lactobacillic acid	Xenobiotics	Bacterial/Fungal	63048	LC/MS Neg	100021065	5822	295.264	10417	503-06-0			3124143	5508348	3637902	2124805	7120914	5948072	3079556	2990881	924341	2789246	2346054	1070220	3941583	3686097	945542	1634209	1231234	1521424	1166602	2028166	3253556	541869	1723385	1945130	1282139	323014	193873
1466	LAHSA (18:2/OH-18:0)*	Lipid	Fatty Acid Hydroxyl Fatty Acid	57390	LC/MS Pos Late	100015655	2936	580.53					7937912	15216416	12720637	21969586	10688074	10457103	590891	2995789	614546	1371702	318499	169884	1719971	333089	740673		120434	1117784		197144	2183189		653101	4661268	4887223	86098
2899	lanosterol	Lipid	Sterol	1128	LC/MS Pos Late	395	2687	409.383	246983	79-63-0	C01724	HMDB01251	1079941	1.89498e+06	762106	866132	1066817	880630	864146	653771	591415	994591	1136321	755936	617686	547482	1207935	816033	1317817	816029	615151	1.01928e+06	840063	459179	1132292	1291207	1231921	1108947	593371
1660	laurylcarnitine (C12)	Lipid	Fatty Acid Metabolism (Acyl Carnitine, Medium Chain)	34534	LC/MS Pos Late	100001392	1235	344.279	10427569	25518-54-1		HMDB02250	2584199	2334337	2962562	3892044	3592706	3501207	4678442	2932164	2731631	5515903	19484206	3479098	5345315	4673010	3357395	4.13721e+06	8400346	2265778	4735802	3365196	4465171	1615819	3.77948e+06	2021879	2636975	11224140	1559775
291	leucine	Amino Acid	Leucine, Isoleucine and Valine Metabolism	60	LC/MS Pos Early	397	2864	132.102	6106	61-90-5			1600503424	2399896576	1201337344	760766144	1247794944	1118422784	374069120	306551616	227836464	279547936	950992320	1087218176	860815552	1036844032	1026592512	1073656256	1307802112	796646272	1126504832	2463866624	1727000448	1059438400	1612649088	739650944	858622272	2968526592	1399820032
786	leucylalanine	Peptide	Dipeptide	40010	LC/MS Pos Early	100003179	2801	203.139	259321	7298-84-2		HMDB28922	11029378	26578814	7936983	3910375	6793212	11417834	1290070	179931	410540	4831935	8819021	5575476	5408353	5382868	5834794	6359867	6461854	2947168	5207976	10502770	9958129	11888594	9778266	5896318	8566178	5878640	11773656
961	leucylglutamine*	Peptide	Dipeptide	48189	LC/MS Pos Early	100003183	2620	260.161	4305457			HMDB28927	5690355	11369812	4479440	2316741	4497298	5941923	178357	89377	148916	640354	1837172	3.68439e+06	2654807	3132575	3100792	3319555	3456878	2408882	3122887	7597347	4540611	9299624	3981776	4639321	3520699	3656749	3.78346e+06
791	leucylglycine	Peptide	Dipeptide	40045	LC/MS Pos Early	100003185	2778	189.123	79070	686-50-0		HMDB28929	11700770	20901766	8584399	5227629	9536316	8.10265e+06	357012	181519	146218	645230	3670980	4813770	4533118	4655875	7.26007e+06	6158608	5391543	4324188	3720770	12513147	11994346	10067943	9775027	4253260	6431172	5212698	10199142
1669	lignoceroylcarnitine (C24)*	Lipid	Fatty Acid Metabolism (Acyl Carnitine, Long Chain Saturated)	57515	LC/MS Pos Late	100015834	1603	512.467					77009	395201	123323				3.98719e+06	5744007	5215577	3024024	352926												117272
1409	linoleate (18:2n6)	Lipid	Long Chain Polyunsaturated Fatty Acid (n3 and n6)	1105	LC/MS Neg	180	5535	279.233	5280450	60-33-3	C01595	HMDB00673	2178331648	1397698688	1155820160	1317884672	1894483840	2233463296	2882380800	859379328	2004861824	2530947072	819662848	2127762432	2873987328	3334206464	1728154368	1821492480	1401806336	2430722304	1938636800	2348247040	2498363136	1019094144	2934229248	2525694976	1709717760	679557888	489053856
1411	linolenate (18:3n3 or 3n6)	Lipid	Long Chain Polyunsaturated Fatty Acid (n3 and n6)	34035	LC/MS Neg	100001337	5450	277.217	5280934		C06426	HMDB03073	178061424	85766680	97318368	122488288	121871232	191659280	149105024	63011304	68275744	122919472	47405912	168657072	176058272	230203616	180625776	135539312	98074536	200967984	172739696	162202048	188550992	96399320	266257216	244338352	164397504	41116984	44755568
1947	linolenoyl ethanolamide	Lipid	Endocannabinoid	62746	LC/MS Pos Late	100020840	1488	322.274	5283449	57086-93-8		HMDB13624	3050540	2171302	3.37899e+06	8033576	3915852	2784769	671974			746593	525391	1250876	1.65454e+06	1415217	1.66003e+06	691258	416294	2317996	1103432	1.42473e+06	1183401	697843	1380067	876452	2217382		169397
1689	linolenoylcarnitine (C18:3)*	Lipid	Fatty Acid Metabolism (Acyl Carnitine, Polyunsaturated)	57511	LC/MS Pos Late	100015831	1310	422.327					1221766	776741	1315188	2550360	1.81381e+06	2230834	1864374	1334724	1727247	1257578	3987840	2462309	1.87545e+06	2771368	1612761	1649719	2628433	1442183	1430018	713827	724890	793243	831353			2692403	449998
1946	linoleoyl ethanolamide	Lipid	Endocannabinoid	52608	LC/MS Neg	100006726	6150	322.275	5283446	68171-52-8		HMDB12252	7024992	8413605	8762270	12420826	17056286	13300429	3769130	1.97102e+06	605460	3921849	1582938	2613517	7032134	6955377	2526507	2961454	1479666	5923922	3098843	5453498	5504642	1355673	5358571	2864238	5461091	450492	213335
1688	linoleoylcarnitine (C18:2)*	Lipid	Fatty Acid Metabolism (Acyl Carnitine, Polyunsaturated)	46223	LC/MS Pos Late	100003151	1430	424.342	6450015	36816-10-1		HMDB06469	8658444	9367497	7880015	13540783	11240873	11549118	20406468	22109856	28713756	16811428	25794100	11293770	10916337	13129029	7288539	8250300	8872662	7487527	4692885	4942024	3711725	4972197	4023468	1783017	2604814	16406288	3446269
1735	linoleoylcholine*	Lipid	Fatty Acid Metabolism (Acyl Choline)	57463	LC/MS Pos Late	100015760	1388	366.337					233309	337479	285837	268935	234208	270777	486513	415778	409413	352404	479072	631144	416160	647877	636217	659680	200133	1439163	444765	506569	426215	606019	738434	144986	104339		48121
98	lysine	Amino Acid	Lysine Metabolism	1301	LC/MS Pos Early	407	2850	147.113	5962	56-87-1	C00047	HMDB00182	1113820544	1642883712	1345130496	589514688	838684992	707530688	1328358656	2027266176	1077421952	1842938112	1892013568	632601792	709853952	637093632	644726144	689145216	776951872	577602432	792297792	1414609280	1446907136	643647296	1114901120	634922176	631510720	1035317312	832054016
811	lysylleucine	Peptide	Dipeptide	40020	LC/MS Pos Early	100003196	3370	260.197	4682588	7369-79-1		HMDB28955	2686906	3746232	2112404	1335878	2397642	2464381	246665			718731	2013884	616616	846353	607410	1189903	806000	462071	692107	336077	2699838	1036512	1585958	887761	347430	392905	1124269	5687597
1310	malate	Energy	TCA Cycle	1303	LC/MS Neg	409	615.6	133.014	525	6915-15-7	C00149	HMDB00156	12201784	24786684	11188843	6380192	13992423	13732489	74735840	61732664	84450784	38217328	3561656	3603559	2871591	4594416	3101220	3.79084e+06	3499843	7271907	6789537	27928252	11484398	16598853	12113972	1640842	3.79433e+06	1494265	3421587
1328	malonate	Lipid	Fatty Acid Synthesis	15872	LC/MS Polar	818	3447	103.004	867	141-82-2;26522-22-85-0	C00383	HMDB00691	60983156	44250412	68310256	100351440	80887944	80776664	111568992	92241456	105594424	97324192	18412524	71060720	76270392	88714976	88080672	68070288	69993680	102417248	86451632	102286864	101382944	129743960	127791328	36116252	39058192	3.3475e+06	6454832
1327	malonylcarnitine	Lipid	Fatty Acid Synthesis	37059	LC/MS Pos Early	100001526	2086	248.113	22833583	853728-01-5		HMDB02095	846632	1440951	847440	721467	516943	776173	1876395	2885202	2012822	2686010	447148	602707	574331	346283	460143	369654	775472	380675	622176	392656	624919	482691	518920	264792	265252	379298	646959
1214	mannitol/sorbitol	Carbohydrate	Fructose, Mannose and Galactose Metabolism	46142	LC/MS Polar	100001740	2320	181.072	5780		C00794	HMDB00247	1751718	5274071	639859	1.62808e+06	9195514	5657081	1942561	2336612	2557100	2361120	2703276	147265696	73461824	156997616	126654672	137774848	112963008	166282544	2319681	1766386	1960771	2.07048e+06	1.51805e+06	2462925	2.91305e+06	135588480	163414064
4525	mannonate*	Xenobiotics	Food Component/Plant	62864	LC/MS Polar	100003695	2736	195.051	3246006	642-99-9			2395730	8129424	2014485	1764912	2429589	3465928	42189176	62917692	48323324	74305432	58617744	44023720	42601484	46269248	40041000	34146528	38108928	46378784	1.03452e+06	723638	753740	1233085	717800	987342	877789	165488112	169234128
1215	mannose	Carbohydrate	Fructose, Mannose and Galactose Metabolism	48153	LC/MS Polar	803	2200	225.062	18950	3458-28-4	C00159	HMDB00169	325053	479882	233575	269828	464355	304109	564270	364820	319097	304826	2089919					152743	199245		250715	331575	234991	308050	237861	269872	295885	999870	499235
1359	margarate (17:0)	Lipid	Long Chain Saturated Fatty Acid	1121	LC/MS Neg	891	5731	269.249	10465	506-12-7		HMDB02259	10125514	23698914	14829639	5410552	18248092	16648568	26638496	38909472	11724556	31299932	9709599	4806822	11851041	14223341	2968245	7.14702e+06	4.16972e+06	7597915	8547615	12262762	15284918	3022595	12851348	8548129	4527650	3749112	3509160
1665	margaroylcarnitine (C17)*	Lipid	Fatty Acid Metabolism (Acyl Carnitine, Long Chain Saturated)	57512	LC/MS Pos Late	100004054	1424	414.358		106182-29-0		HMDB06210	682024	1377394	740642	291034	519751	654368	1471303	2236807	2213567	1218802	1138323	225911	323447	201021	201345	358927	677896	220863	256208	868329	769003	642156	408311		184581	302480
1421	mead acid (20:3n9)	Lipid	Long Chain Polyunsaturated Fatty Acid (n3 and n6)	35174	LC/MS Neg	100001472	5650	305.249	5312531	20590-32-3		HMDB10378	7.83238e+06	22226824	9911407	1438402	8756771	6013397	13011991	22268012	8051562	21109686	1.76477e+06	824806	2548902	2.71854e+06	1345536	1850750	2.83317e+06	1739847	4293787	6.09051e+06	12880711	543593	4847431	822227	664411	156416	94159
377	methionine	Amino Acid	Methionine, Cysteine, SAM and Taurine Metabolism	1302	LC/MS Pos Early	415	2526	150.058	6137	63-68-3	C00073	HMDB00696	724573312	1300399872	634879808	405880672	624601792	545544896	196752960	228077584	175245008	231556800	467402880	484170656	410879296	430054272	500446208	521285408	556177600	369494144	485459968	1295383296	766722880	463930688	722396672	293177728	403624512	1291025024	513469184
383	methionine sulfoxide	Amino Acid	Methionine, Cysteine, SAM and Taurine Metabolism	18374	LC/MS Pos Early	100000039	1272	166.053	158980	3226-65-1	C02989	HMDB02005	7.26813e+06	15066730	5933523	4313693	5851308	6924542	5893319	6821686	4467525	5871192	8.3117e+06	14839773	14198860	14339523	13607570	13731996	9789591	20069374	17712512	20988314	20196302	27067152	23061504	22729480	34225408	189575488	67425008
4529	methyl indole-3-acetate	Xenobiotics	Food Component/Plant	1584	LC/MS Pos Early	1104	3380	190.086	74706	1912-33-0		HMDB29738	318177	202927	164810	305656	118528	274512		142613		309970	92330	2911387	1672860	1798689	1121097	2241221	1770500	856829	937919	874551	723051	1837326	1110448	535141	361326
1613	methylmalonate (MMA)	Lipid	Fatty Acid Metabolism (also BCAA Metabolism)	1496	LC/MS Polar	418	3078.4	117.019	487	516-05-2	C02170	HMDB00202	1.02352e+06	983391	916224	1.71229e+06	1490892	1369947	7135578	7356980	7732374	5453730	713130	1684815	2015703	1504891	1672843	1807959	1.76426e+06	1.67764e+06	1158510	1549350	1611517	2312289	1.90363e+06	773656	649357	555869	889546
3947	methylphosphate	Nucleotide	Purine and Pyrimidine Metabolism	37070	LC/MS Pos Early	100001805	544	113	13130	7023-27-0		HMDB61711	991785	3760519	1316476	790044	2802185	5121785	3953982	3300254	3341281	11904149	4078520	455347	1369999	1117899	828231	550277	351084	762786	1688790	2.09081e+06	2561817	204331	2840501	2671542	2285658	2046697	450731
354	methylsuccinate	Amino Acid	Leucine, Isoleucine and Valine Metabolism	15745	LC/MS Polar	2051	2800	131.035	10349	498-21-5		HMDB01844	1.94353e+06	7670638	4789723	1816664	1759386	1541333	3198797	5682652	4573797	3.71018e+06	900887	984659	1240383	853139	1368487	1091619	650636	1153251	1633384	1266292	2861299	3430060	2099024	1083323	2738954	2449434	2790835
2888	mevalonate	Lipid	Mevalonate Metabolism	39583	LC/MS Polar	30	1462	147.066	439230	96949-03-0	C02104	HMDB00227	1370550	1334247	1509523	1243552	1191567	1433017	1563448	1.97921e+06	1551364	1895376	1244315	1232544	1046523	1415422	1.71695e+06	1231513	939466	1.96432e+06	10072053	7.73946e+06	11438026	5662026	11274291	3335938	12293092
2889	mevalonolactone	Lipid	Mevalonate Metabolism	48118	LC/MS Pos Early	100000772	1375	131.07	10428	674-26-0		HMDB06024	683456	1559075	2625046	543592	723580	2834747	5896244	4679726	4.09168e+06	5394297	1851177	1334579			1309415	1411302	2342049		10305091	9120139	13368066	4375377	13303529	2916830	10922623
1964	myo-inositol	Lipid	Inositol Metabolism	1124	LC/MS Polar	363	3506.3	225.062	892	87-89-8	C00137	HMDB00211	2290448	3056991	1629468	775604	2367149	1706675	49560752	81755856	45986776	55129804	28167604	852363	1106736	1206043	1265461	1343372	1887382	1289325	1625984	4461029	1540838	1.9512e+06	1493297	43841516	1161941	32255484	14660093
1369	myristoleate (14:1n5)	Lipid	Long Chain Monounsaturated Fatty Acid	32418	LC/MS Neg	100001198	5346.9	225.186	5281119	544-64-9	C08322	HMDB02000	8889669	1756986	7795541	1252407	1379098	10953674	11233416	11961666	5289400	13561365	1264550	801326	1357288	985857	3846791	1317816	1372266	677654	1.4462e+06	1338877	4596068	695571	1257950	1351319	1331734	533844	1627034
1681	myristoleoylcarnitine (C14:1)*	Lipid	Fatty Acid Metabolism (Acyl Carnitine, Monounsaturated)	48182	LC/MS Pos Late	100006051	1316	370.295	90659872	889848-55-9			8250966	5122137	6770507	10368465	10027734	8512199	8980394	5705825	5911212	8036146	38367088	13785194	15636944	17191280	12595242	14926551	27898928	9617939	16516472	10521332	17239432	5.84901e+06	14728009	4978806	11715315	28336404	4079196
1662	myristoylcarnitine (C14)	Lipid	Fatty Acid Metabolism (Acyl Carnitine, Long Chain Saturated)	33952	LC/MS Pos Late	100001270	1350	372.311	6426854	18822-89-4		HMDB05066	6406296	9359593	7987939	7382242	8531025	8.14385e+06	11600499	14573865	14641950	13013587	23745654	6078017	6365882	6686393	5878570	6262339	13751544	4686553	7.85379e+06	5891022	7744191	3357627	6438161	1341687	1391494	10862859	2054580
479	N('1)-acetylspermidine	Amino Acid	Polyamine Metabolism	57689	LC/MS Pos Early	187	3075	188.176	496	14278-49-0	C00612	HMDB01276	20335624	24026728	17290584	18418576	20453490	24939608	41399412	52013084	35823372	41886212	11769515	15443824	13381264	13101001	12204428	14240475	21179640	13949282	16909732	21857038	19274528	23548616	18188616	12260323	11409251	11688978	7827274
486	N(1)-acetylspermine	Amino Acid	Polyamine Metabolism	32360	LC/MS Pos Early	1200	3356	245.234	916	77928-70-2	C02567	HMDB01186		91194			65473	137975	105296	516560	360756	946601		101098	127032	78347		63341			174764	216226	178485	235262	215064	118914	290288
454	N,N,N-trimethyl-alanylproline betaine (TMAP)	Amino Acid	Urea cycle; Arginine and Proline Metabolism	62947	LC/MS Pos Early	100020217	2470	229.155					192158112	137282672	191722560	195171936	215982080	227152048	24781322	33060244	19825624	34375960	135178160	215477392	212065888	227787824	239652816	201935952	221193024	260153776	234027424	224981552	190847408	260573456	230108400	194647968	194195936	182097232	208082976
129	N,N-dimethyl-5-aminovalerate	Amino Acid	Lysine Metabolism	62819	LC/MS Pos Early	100020842	2290	146.118					12122785	18625744	14435234	13961265	15990191	14917797	1.36702e+06	808337	522781	999363	1419005	6916961	8818186	8693460	10524252	6402788	7655105	7708045	11012727	10519187	15769079	5413143	16949464	1397714	9874654	1397979	1945452
72	N-acetyl-1-methylhistidine*	Amino Acid	Histidine Metabolism	43255	LC/MS Pos Early	100004299	2100	212.103	53859791				2172934	1412185	1167421	1870236	1451231	1904854	12851529	15093228	16128317	16167554	677897	1.1007e+06	1.3934e+06	906149	581136	775825	751115	728532	725037	744376	1.11205e+06	1087859	1697934	820066	804658	658460	1280655
71	N-acetyl-3-methylhistidine*	Amino Acid	Histidine Metabolism	43256	LC/MS Pos Early	100002204	2056	212.103	193270	37841-04-6			794903	735154	668640	134422	656073	672346				830125	19644.7	110103	51423.5	187462	171455	373007	313713	282243	905917	378754	363868	918291	749899	161056	621596	794772	263004
3909	N-acetyl-beta-alanine	Nucleotide	Pyrimidine Metabolism, Uracil containing	37432	LC/MS Polar	100002102	1750	130.051	76406	3025-95-4	C01073		328524	888012	385649	590506	463037	602911	6962136	7.70126e+06	7049137	6216379	369534	395943	404656	340426	428381	311208	342767	343863	457387	689502	362911	406624	581799	1395820	1221831		317534
1280	N-acetyl-beta-glucosaminylamine	Carbohydrate	Aminosugar Metabolism	35469	LC/MS Neg	1216	759	219.099	439454	4229-38-3	C01239	HMDB01104	1713377	3591827	1125665	792097	1461429	1.7135e+06	130314		216930	1076704	1530494	1101055	1189172	1.19819e+06	1207852	1206572	1631531	708828	1253245	2809103	1988381	961654	1894768	1041613	1053633	743044	1030200
127	N-acetyl-cadaverine	Amino Acid	Lysine Metabolism	43530	LC/MS Pos Early	100002249	2385	145.133	189087	32343-73-0		HMDB02284	50837452	81243120	65748708	54080424	49694544	63875448	510112	768209	526407	559460	553809	4.03989e+06	3481843	5195051	6463428	3529302	2584697	5091744	2678016	5960857	3223510	4355376	6971591	3035628	3732044	678973	813632
477	N-acetyl-isoputreanine	Amino Acid	Polyamine Metabolism	62309	LC/MS Pos Early	100020487	2305	203.139	131802901				2031853	2015549	1973819	2574489	2656431	3068482	21845840	19987604	18753152	11352730	2551529	2332213	2263446	2229564	2545335	2638009	3999757	2477574	3626613	2724016	3512251	2963934	3.62079e+06	2331433	2039374	5338357	5255114
30	N-acetylalanine	Amino Acid	Alanine and Aspartate Metabolism	1585	LC/MS Polar	1110	1564.8	130.051	88064	97-69-8	C02847	HMDB00766	12883565	18072924	17658588	7279845	12422905	20211460	4323023	8220354	4925707	6085346	2784338	5414834	5015232	4712561	3240425	5470647	7051180	7.3287e+06	13047404	11348529	6654200	17056856	5664156	2837690	14916687	24012740	26038380
437	N-acetylarginine	Amino Acid	Urea cycle; Arginine and Proline Metabolism	33953	LC/MS Pos Early	100001266	2245	217.13	67427	155-84-0	C02562	HMDB04620	9490937	8141118	11966282	4113610	3394518	3677982	2865178	2697898	1843539	2440885	10444684	9508980	10581436	10559752	8333188	6519782	8525277	11379012	6058934	4125557	6156819	5601671	4434015	3.52006e+06	4.11485e+06	16367435	10233240
40	N-acetylasparagine	Amino Acid	Alanine and Aspartate Metabolism	33942	LC/MS Pos Early	100001257	785	175.071	99715	4033-40-3		HMDB06028	9817484	6414202	9389710	7105067	8976201	8074898	10109426	14126618	10785515	15092623	4456588	6379849	7115685	8.37843e+06	7468670	5059208	4749162	7021444	7188790	8979183	8453572	7510756	9348595	4479073	5968600	2027048	1084321
36	N-acetylaspartate (NAA)	Amino Acid	Alanine and Aspartate Metabolism	22185	LC/MS Polar	100000787	3143	174.041	65065	997-55-7;997-55-7	C01042	HMDB00812	12616511	22057126	16635599	14290660	15668232	17577842	45191412	67198816	42816716	66702772	8909974	16172860	13763064	16149400	20478896	17978504	13752428	19066052	28907828	36959896	37730220	55179804	41298360	197847760	127310816	14214485	40766696
441	N-acetylcitrulline	Amino Acid	Urea cycle; Arginine and Proline Metabolism	48434	LC/MS Neg	100001577	940	216.099	656979	33965-42-3	C15532	HMDB00856	122045	125538	144423	133344	96357	134942	377343	463930	450048	941046		110950	186987	92734	117647	94524	31078	98281	246006		185296	170354	283936	199724	195449	56750
399	N-acetylcysteine	Amino Acid	Methionine, Cysteine, SAM and Taurine Metabolism	1586	LC/MS Pos Early	1107	1416	164.038	12035	616-91-1	C06809	HMDB01890	526602	371082	427678	602846	493788	388149	1581418	1706140	1405211	1046204		518047	412705	405030	364811	356243	359419	377137	688792	460141	742054	461278	727881	636406	700228	331366	367487
1292	N-acetylglucosamine/N-acetylgalactosamine	Carbohydrate	Aminosugar Metabolism	46539	LC/MS Pos Early	100006435	715	222.097	24139			HMDB00215	9914820	6612567	6982605	7105554	11165642	10449252	12008917	11379571	9219694	17111260	14778550	29464752	29809340	35438492	29489332	29875636	35410160	28181406	15635243	23708268	26447294	15226172	30371828	5302514	12645670	22143846	6652657
1289	N-acetylglucosaminylasparagine	Carbohydrate	Aminosugar Metabolism	48149	LC/MS Pos Early	1215	1212	336.14	123826	2776-93-4	C04540	HMDB00489		291068			226686	159769	458466	299168	314221	388330	127035	204778	218280	192803			241184	307832	917926	1339719	1979372	525515	1.66146e+06	753005	1004491	2587957	4532553
45	N-acetylglutamate	Amino Acid	Glutamate Metabolism	15720	LC/MS Pos Early	100000282	1050	190.071	70914	5817-08-03	C00624	HMDB01138	11392621	13058807	12534611	16888588	11913339	10313403	27653798	33963724	26072650	26609628	637531	10377878	6577282	10771167	13115202	10926485	3859280	15816322	13231941	13077412	17765028	19423920	15363731	5693634	18509368
46	N-acetylglutamine	Amino Acid	Glutamate Metabolism	33943	LC/MS Pos Early	100001253	845	189.087	182230	2490-97-3	C02716	HMDB06029	5408324	3364309	5374064	6.13857e+06	5700136	5386653	44767892	57985432	55336000	45151132	1862161	3896121	5719791	5125619	5.97465e+06	3413456	2014298	4905508	3804722	4748146	5689550	5444201	6173671	3816776	4437751	4594422	4464939
2	N-acetylglycine	Amino Acid	Glycine, Serine and Threonine Metabolism	27710	LC/MS Pos Early	100001006	826	118.05	10972	543-24-8		HMDB00532	940982	1.5461e+06	983238	825214	842543	566464	20909410	15314211	18611364	14568518	697524	1.22017e+06	1.03673e+06	1.1733e+06	1235439	974632	652316	1458056	883321	1412362	1.05306e+06	780868	1.63857e+06	972299	1.43211e+06	288251
94	N-acetylhistamine	Amino Acid	Histidine Metabolism	48679	LC/MS Pos Early	100006123	2287	154.097	69602	673-49-4	C05135	HMDB13253	12448398	6955662	11976374	18855116	14826933	21325276	2233523	2187367	1796120	3155596		11458035	7.77221e+06	13237270	18657104	10209484	1.95036e+06	16733166	6906886	16870316	6.44047e+06	22977764	23637314	1692074	5013435
70	N-acetylhistidine	Amino Acid	Histidine Metabolism	33946	LC/MS Pos Early	100001293	2065	198.087	75619	39145-52-3	C02997	HMDB32055	5145424	3.27393e+06	5295523	3412150	3968832	3560348	50102968	80478736	57901772	62981196	4562815	7462781	7.90475e+06	6253287	4110592	4859595	5458526	5767421	7469789	5375008	5848219	10262017	7124594	14792532	6261411	10695852	6309848
292	N-acetylleucine	Amino Acid	Leucine, Isoleucine and Valine Metabolism	1587	LC/MS Neg	1082	2400	172.098	70912	1188-21-2	C02710	HMDB11756	82985	93982	68064		94076	94848	347994	296859	454174	162405		69013		48967	40786		72883	63904	43752	66282	50686	69834	34378		61649	310868	179079
378	N-acetylmethionine	Amino Acid	Methionine, Cysteine, SAM and Taurine Metabolism	1589	LC/MS Neg	1083	1787	190.054	448580	65-82-7	C02712	HMDB11745	1074466	1802603	1.45184e+06	425126	1196724	2102718	803702	963641	726741	949276	323153	306430	225682	240258	190705	339775	622237	311038	663574	1280677	545087	547732	402598	255039	478922	5126736	4872710
384	N-acetylmethionine sulfoxide	Amino Acid	Methionine, Cysteine, SAM and Taurine Metabolism	45428	LC/MS Pos Early	100005463	880	208.064	193368	108646-71-5			1.03064e+06	1085360	917931	379523	463567	527983	580468	834875	423627	1352983	2295922	8013100	7094507	6951787	8139269	8818603	4448200	8435655	8104665	9858063	8.11943e+06	8404285	11269713	6016804	8086138	11517134	9714135
1281	N-acetylmuramate	Carbohydrate	Aminosugar Metabolism	18354	LC/MS Neg	100000283	860	292.104	5462244	10597-89-4	C02713	HMDB60493	799052	1524155	749292	928203	1.01214e+06	608019	380134	308442	278998	604638	534812	888164	1368504	1102946	1259791	921928	1563811	908798	128230	124496	140601	110764	140519	83797	76306
1278	N-acetylneuraminate	Carbohydrate	Aminosugar Metabolism	32377	LC/MS Pos Early	1162	660	310.113	439197	131-48-6	C00270	HMDB00230	2987002	8318032	3339703	1.93423e+06	7338566	14278265	5720383	5999519	5919741	6743649	11121579	2220308	5.97952e+06	3.765e+06	2267624	2557499	6021844	1698469	4225926	7231645	3683331	4074834	5932581	10801605	2519890	30587064	14422223
133	N-acetylphenylalanine	Amino Acid	Phenylalanine Metabolism	33950	LC/MS Neg	100001256	2597	206.082	74839	2018-61-3	C03519	HMDB00512	61473	115416	73937		70113	96867	446490	480812	510145	194448	52373	61942	29209	26231	19930		55862	36187	41147	46643	46051	84782	35487	61830	385199	208992	169841
442	N-acetylproline	Amino Acid	Urea cycle; Arginine and Proline Metabolism	34387	LC/MS Pos Early	100001334	1695	158.081	322640	1074-79-9			17953772	9891595	17476036	21284052	20610872	22616072	692657	1016683	735131	834100	6374885	19386358	20613708	22472504	25409416	19454808	12179539	30206592	16205116	21150362	15765523	32554632	23547056	9274409	9184178	6520353	8134811
472	N-acetylputrescine	Amino Acid	Polyamine Metabolism	37496	LC/MS Pos Early	192	2230	131.118	122356	18233-70-0	C02714	HMDB02064	29812502	41922848	38638708	40206228	41104128	56582976	3369310	6196049	1398489	3443113	1317626	5896616	4314033	6055102	6.88896e+06	5417844	4374078	6.41325e+06	5359758	10223384	9106652	7335736	11984899	5166235	5188162	1055692	2181423
4674	N-acetylpyrraline	Xenobiotics	Food Component/Plant	48438	LC/MS Neg	100006120	2545	295.13					111844	139355	86972	103719	71575	81683	113347	96335	62661	107946	26149	82501	94642	86962	57350	49198		117660	40493	67442	45804	35397	72189	1.51799e+06	809482	1101368	883861
10	N-acetylserine	Amino Acid	Glycine, Serine and Threonine Metabolism	37076	LC/MS Pos Early	100001851	800	148.06	65249	97-14-3		HMDB02931	1932478	3149860	1898828	1540693	1932788	2465993	4541445	5220273	4217566	4672900	1860026	1282026	1388297	1476745	1506027	1436036	1532727	1333419	2064858	3.86841e+06	2536703	2438049	2419931	1859139	1892028	8752243	4717144
415	N-acetyltaurine	Amino Acid	Methionine, Cysteine, SAM and Taurine Metabolism	48187	LC/MS Neg	100005466	800	166.018	159864				2123564	2115819	1528106	2246313	1995055	2.06667e+06	12447327	15091863	14933723	11877517	764904	1840701	2356028	1642651	1612263	1733829	2151141	1743353	1986413	1807759	2.05592e+06	1657894	2282053	1397765	2017297	881838	1142710
155	N-acetyltyrosine	Amino Acid	Tyrosine Metabolism	32390	LC/MS Neg	100001104	1680	222.077	68310	537-55-3		HMDB00866	107862	135263	191515	141210	136885	133680	1233369	1273023	1359966	450625		178615	156733	166898	176093	96644	138235	81101	165106	116182	93979	170489	156667	158982	528661	324882	303705
361	N-acetylvaline	Amino Acid	Leucine, Isoleucine and Valine Metabolism	1591	LC/MS Neg	1084	1704	158.082	66789	96-81-1		HMDB11757	184146	143623	275490	70429	115451	289932	66975	105870	85428	86565		54757		62215	58123		54479	94469	104149	58119	63265	78750	83418		131281	434644	419331
444	N-alpha-acetylornithine	Amino Acid	Urea cycle; Arginine and Proline Metabolism	32984	LC/MS Pos Early	100000285	2000	175.108	439232	6205-08-09	C00437	HMDB03357	2803348	3602368	4053314	1010542	1258330	1328330	2365862	5170248	1729858	5137290	2295192	1416788	1371337	1612434	1305271	1237589	840776	1817531	6090973	4551583	8022059	4432041	6692625	8185797	8282715	3121311	2911526
1936	N-arachidonoyltaurine	Lipid	Endocannabinoid	54748	LC/MS Neg	100005817	5481	410.237		119959-65-8			193839	631988	256662	228567	453582	262820	945049	1596541	1058747	1.6929e+06	307451	50831	93724	59642		51330	110427	54054	91206	76488	349571		139657		32632
3874	N-carbamoylaspartate	Nucleotide	Pyrimidine Metabolism, Orotate containing	1594	LC/MS Polar	1108	3800	175.036	93072	923-37-5	C00438	HMDB00828	480872	1227748	857227	728693	1.15659e+06	1092089	1141142	1117230	1030421	3.05431e+06	197783	754968	1000239	1475228	987289	703835	433620	1.14111e+06	1232559	3067558	1846650	17695596	3462122	12267486	17427180	124349	76240
475	N-carbamoylputrescine	Amino Acid	Polyamine Metabolism	63854	LC/MS Pos Early	100021503	2015	132.113	502		C00436	HMDB33458	288755	170364	428857	562838	415910	601713				274442	155227	545171	363031	647402	571588	635486	313593	974470	1030269	769700	841734	990620	1032094	1671897	1534320	219418	407814
443	N-delta-acetylornithine	Amino Acid	Urea cycle; Arginine and Proline Metabolism	43249	LC/MS Pos Early	100004523	1877	175.108	9920500				1362607	2189423	4461990	744370	1681612	458663	2609585	3781424	2216253	1707006	295928	41344.8			351384	146868		286678	53599308	32894930	62627624	31771372	52734648	19809800	85592448	341609	128290
248	N-formylanthranilic acid	Amino Acid	Tryptophan Metabolism	43549	LC/MS Polar	100004561	900	164.035	101399	3342-77-6	C05653	HMDB04089	759189	976572	662406	423147	679559	698993	489910	857713	443359	708879	351298	485213	532497	542757	774523	561073	426786	573573	730007	813304	620835	841650	701123	570005	757849	903928	1194546
380	N-formylmethionine	Amino Acid	Methionine, Cysteine, SAM and Taurine Metabolism	2829	LC/MS Neg	194	1543.8	176.039	439750	4289-98-9	C03145	HMDB01015	1130145	1006424	1.48983e+06	783607	993453	1653473	210762	426421	207391	297253	164718	678462	530855	592468	492768	624386	512081	666833	1283813	974028	823451	1152623	702837	399333	1705463	400901	350603
211	N-formylphenylalanine	Amino Acid	Tyrosine Metabolism	48433	LC/MS Neg	100006056	2360	192.067	759256	13200-85-6			36062	78781	46435	40123	46636	95518					49316	47178	37969.6	35243	46091	41479	54671	43006	62161	115430	72982	42060	90766	95939	194835	249207	121318
1293	N-glycolylneuraminate	Carbohydrate	Aminosugar Metabolism	37123	LC/MS Pos Early	100001491	636	326.108	123802	1113-83-3	C03410	HMDB00833	396926	1296627	415719	92512		202853	911651	821560	862307	1375797		135071	145728	208638		196195	208073	226232	174156	252506	230348	156999	244048	176692	106434	352843
1639	N-linoleoylglycine	Lipid	Fatty Acid Metabolism (Acyl Glycine)	32462	LC/MS Neg	1506	5510	336.254	6433346	2764-03-06			58141	88264	42379	100581	82415	87071	89862			69847		62272	65271	92203			29161		49571	59708			39560	97219	71982	80957
1941	N-linoleoyltaurine*	Lipid	Endocannabinoid	61826	LC/MS Neg	100005814	5505	386.237					204743	263219	176606	421956	441538	306614	2425781	3471793	2175094	2852918	1041216	207401	246825	312059	158197	182432	168924	250048	220230	191046	242953	59089	227479	249966	255231	129160
456	N-monomethylarginine	Amino Acid	Urea cycle; Arginine and Proline Metabolism	43586	LC/MS Pos Early	100004488	2845	189.135	132862	53308-83-1	C03884	HMDB29416	3278163	6415775	3696556	1005215	1.94388e+06	1.88039e+06	5574083	8880225	4665850	7357627	4999475	1288042	2145434	2135481	1.4155e+06	1458736	1989708	2054294	3348991	5.93866e+06	4592563	2355096	4.10717e+06	2003480	2763830	3926095	1.62703e+06
1937	N-oleoyltaurine	Lipid	Endocannabinoid	39732	LC/MS Neg	100003119	5610	388.253	6437033	52514-04-2			356933	905546	444264	691026	1395274	574328	1058146	2950922	927382	2727683	249761		289110	188519	224913	170056	139361	258406	113981	188090	664287		325442		258536	31054
2733	N-palmitoyl-phytosphingosine (t18:0/16:0)	Lipid	Ceramides	62881	LC/MS Pos Late	100019761	2632	556.53	10506988				10706251	27230660	13367186	9882142	8980239	9448748	20285204	31647814	26895090	24125374	10817694	5198726	5574193	5380786	4399553	2.89894e+06	4143548	5202708	5033730	7629195	6149503	3029071	5744668	3319179	4122851	2973699	2345872
1939	N-palmitoyltaurine	Lipid	Endocannabinoid	39835	LC/MS Neg	100003239	5560	362.237		83982-06-3				343168		135320	464843		2040830	3830551	711509	3822822	173627
1938	N-stearoyltaurine	Lipid	Endocannabinoid	39730	LC/MS Neg	100003240	5782	390.268	168274	63155-80-6				118350	33987		23722		1143989	1601012	499280	2296794	81451										38725
340	N-succinyl-isoleucine	Amino Acid	Leucine, Isoleucine and Valine Metabolism	63414	LC/MS Neg	100021477	1335	230.103	4153270				89924	53444	69851	83822	91446	81624	19310	26404	26038	36248		84869	82839	90972	77776	97335	86318	84369	104634	84332	87698	81603	90577	135600	129966	162421	151613
295	N-succinyl-leucine	Amino Acid	Leucine, Isoleucine and Valine Metabolism	63413	LC/MS Neg	100021476	1371	230.103	3467259				185196	144019	157527	135898	129377	114095	60840	91721	76985	93217		222699	83718	177448	144035	169312	168153	151370	220970	147050	147969	171058	182608	190830	208571	270286	267054
4446	N1,N10-dicoumaroylspermidine	Xenobiotics	Food Component/Plant	63856	LC/MS Pos Early	100021504	3125	438.239				HMDB33469	122370600	99706032	106516112	111183120	111593048	101295760	43820000	15335000	17359708	27893220	60707172	116645432	102977288	103785232	119846392	113222928	106557760	114903424	120373520	103729312	110207328	112417448	110407224	89061432	94658720	51300084	61431008
487	N1,N12-diacetylspermine	Amino Acid	Polyamine Metabolism	52987	LC/MS Pos Early	100002132	3105	287.244	132680	61345-83-3	C03413	HMDB02172	1672595	965335	743383	1072189	1126878	884087	1627908	1159381	927222	722085		1843945	2007306	2271787	1130205	1139689	1193553	921840	1631753	1810169	2247004	1671076	1616017	701472	2842570
3986	N1-Methyl-2-pyridone-5-carboxamide	Cofactors and Vitamins	Nicotinate and Nicotinamide Metabolism	40469	LC/MS Neg	100001468	1668	151.051	69698	701-44-0	C05842	HMDB04193	591893	1125006	517385	615171	490539	342690	14020245	16002499	14345657	14088174	1092623	675392	658173	704647	680890	717130	389626	646017	511800	599872	447255	473362	533213	524216	438986	779862	526833
3987	N1-Methyl-4-pyridone-3-carboxamide	Cofactors and Vitamins	Nicotinate and Nicotinamide Metabolism	57584	LC/MS Pos Early	100001469	1260	153.066	440810	769-49-3	C05843	HMDB04194	7943524	14404712	5791804	7224223	6614825	5151991	92419392	118359968	119193912	124222240	14508213	12200585	9551933	9399960	7687370	10337773	5706216	8710490	7025352	8421065	5827164	5753540	9317774	6811319	5439579	7668338	6290115
3823	1-methyladenosine	Nucleotide	Purine Metabolism, Adenine containing	15650	LC/MS Pos Early	1242	2120	282.12	27476	15763-06-1	C02494	HMDB03331	4180130	3.42596e+06	3753114	2486094	1837961	2173456	3543837	5375307	5809867	1163039	3941474	9591501	6052163	7195915	10945796	9473722	14308944	12293808	4824279	4670952	5038099	2836128	5307106	836318	158150	6.39008e+06	4789234
3860	1-methylguanosine	Nucleotide	Purine Metabolism, Guanine containing	31609	LC/MS Pos Early	100001122	1980	298.115	96373	2140-65-0		HMDB01563	8548603	8882319	7726373	7287463	6883343	7658198	2883632	3772613	5725799	1920277	21229140	26888298	22946162	25492060	19969764	19444290	30200738	23694832	9665395	4520884	4213113	4821507	7524525	2414790	1275501	23152336	15657950
3799	N1-methylinosine	Nucleotide	Purine Metabolism, (Hypo)Xanthine/Inosine containing	48351	LC/MS Pos Early	100001409	1430	283.104	65095	20245-33-4		HMDB02721	482094	610750	322369	351410	189614	217296	805501	458042	2397714	422764	8919494	11339465	12446263	10879700	11346127	9853832	10477152	11048156	990985	2131782	1032469	1.28607e+06	1109221	191928		8516117	6190998
3862	N2,N2-dimethylguanosine	Nucleotide	Purine Metabolism, Guanine containing	35137	LC/MS Pos Early	100001412	2210	312.13	92919	2140-67-2		HMDB04824							704909	624888	1148337		5364160	6175675	5.17008e+06	6224430	5691025	5933600	8204184	7008180	1791757	3798642	1152001	4783276	1058016	2245225	1.8479e+06	10656823	6157554
104	N2,N6-diacetyllysine	Amino Acid	Lysine Metabolism	48455	LC/MS Neg	100006124	1604	229.119	91827	499-86-5			65096	60423	52028	117880	67015	90115	362633	311142	429999	282045	23713	68973	102192	59708	44522	41520	39182	61312	40965	54480	39006	48486	59492	73421	65121	64495	35634
99	N2-acetyllysine	Amino Acid	Lysine Metabolism	36751	LC/MS Polar	100001721	3372.6	187.109	92907	1946-82-3	C12989	HMDB00446	2057755	2497795	3.73063e+06	1272098	1251196	1086674	2121531	2550873	1397243	1627959	3290411	1202675	1334324	1195097	1.02567e+06	1170842	1262660	1611864	1.75757e+06	1263776	1.63427e+06	1408271	1505136	2639966	2526267	4238092	2844145
109	N6,N6,N6-trimethyllysine	Amino Acid	Lysine Metabolism	1498	LC/MS Pos Early	189	2825	189.16	440120	23284-33-5	C03793	HMDB01325	10811236	20885780	7372228	2996714	7757455	7043145	74234464	118295432	70594816	110140688	44434504	6066787	4230138	5091208	4098728	5188961	7356377	4640728	6766710	23368080	13994372	8153978	10734136	61550116	5374975	148354448	90428408
108	N6,N6-dimethyllysine	Amino Acid	Lysine Metabolism	62862	LC/MS Pos Early	100020417	2831	175.144	193344	2259-86-1	C05545	HMDB13287	23166894	58867292	21546442		13559672		44669688	66752812	41042972	55857024	34597164						16171949		13860751	56433384	22833460	10951841	16611737	4721775	7477713	46200404	19679916
100	N6-acetyllysine	Amino Acid	Lysine Metabolism	36752	LC/MS Polar	100001734	2612.6	187.109	92832	692-04-6	C02727	HMDB00206	953462	2143038	1244628	452605	680790	531799	1382963	1900711	1.00218e+06	2201468	1263401	419995	485959	397638	457836	492538	565470	518231	891080	1623089	1406811	531784	1258556	594426	1266134	3699405	1485393
3834	N6-carbamoylthreonyladenosine	Nucleotide	Purine Metabolism, Adenine containing	35157	LC/MS Neg	100001415	2164	411.127	161466	24719-82-2		HMDB41623	681628	770789	604667	892886	901570	808209	383149	527683	463194	68800	622192	822901	765065	852086	653631	644343	1036142	708600	805215	745026	814113	597259	790742	695630	177936	354969	314014
1294	N6-carboxymethyllysine	Carbohydrate	Advanced Glycation End-product	36713	LC/MS Pos Early	100001768	2500	205.118	123800	5746-04-03			25743604	20959246	26709562	21727346	22432744	23258250	12330392	16036911	15342497	14305184	17472764	24942680	23176022	27487518	25676922	21754682	17739124	31543240	26940472	35522756	24541732	28283556	38327360	24622702	23190118	24525654	26271826
105	N6-formyllysine	Amino Acid	Lysine Metabolism	17895	LC/MS Pos Early	100000486	1992	175.108	70923	1190-48-3			485817	478421	624907	654291	563554	552453	743352	748210	600520	914565	567896	862623	620372	680682	805619	898006	598114	847812	985495	1.27762e+06	1443574	1.04233e+06	1325466	1239777	2.56734e+06	15442177	5831046
107	N6-methyllysine	Amino Acid	Lysine Metabolism	62860	LC/MS Pos Early	100003415	2831	161.129	164795	1188-07-4	C02728	HMDB02038	3088495	5865433	3.25632e+06	1381395	2395422	1927236	33828392	41272700	32787202	37439296	7.85542e+06	1678383	1383578	1984047	2049710	2227260	2240720	1711595	3209533	5895700	3892130	2772564	3.09216e+06	1892199	2682026	6012784	4103556
3844	N6-succinyladenosine	Nucleotide	Purine Metabolism, Adenine containing	48130	LC/MS Pos Early	100001664	1930	384.115	165243	4542-23-8		HMDB00912	4349117	3356615	3839295	3634432	3905525	3.60992e+06	935700	1268146	1088297	890503	3251650	3775204	4239218	4508051	4.12943e+06	3.4737e+06	5229956	4279005	176472	1197977	234883	172930	301970			3137614	2034534
4535	naringenin	Xenobiotics	Food Component/Plant	44663	LC/MS Neg	100000920	3437	271.061	932	67604-48-2	C00509	HMDB02670	142261	167275	153790	137843	105517	91833	33901				33653	146694	80170	89873	57422	54328	46704	161461	137487	102029	175163	117378	98491	76839	117345
4539	nicotianamine	Xenobiotics	Food Component/Plant	43026	LC/MS Pos Early	100004035	1800	304.15	9882882	34441-14-0	C05324		7953911	6.87713e+06	8147365	11385454	11196522	11501751	367839	342522	345557	448775	8610017	12817741	14375908	12759698	13073454	11632358	9203283	11511617	13406490	12281368	13212003	17120608	14129602	9596272	9591710		1233366
3967	nicotinamide	Cofactors and Vitamins	Nicotinate and Nicotinamide Metabolism	594	LC/MS Pos Early	432	1942	123.055	936	98-92-0	C00153	HMDB01406	79270688	63755676	93671576	90475048	77543784	57040076	18178944	3171605	13282253	2190785	24534866	62934960	45051212	43405508	92437400	62506928	45603664	68210984	41431104	55360448	40385040	31757374	35180248	1323802	1586117	16943384	27463176
3970	nicotinamide riboside	Cofactors and Vitamins	Nicotinate and Nicotinamide Metabolism	33013	LC/MS Pos Early	100001310	2040	255.098	439924	1341-23-7	C03150	HMDB00855	3772289	3488779	3559483	3.7606e+06	3578720	3369593	2721712	3435648	2762923	4.04109e+06	1685967	4.96734e+06	6361073	5.03361e+06	5213651	4.15691e+06	6873881	4164288	5.53651e+06	5307827	6.18171e+06	3.98718e+06	5.75868e+06	4190246	5873274	1916642	1867992
3964	nicotinate	Cofactors and Vitamins	Nicotinate and Nicotinamide Metabolism	1504	LC/MS Pos Early	567	1673	124.039	938	59-67-6	C00253	HMDB01488	199717040	190965952	218836416	253723648	283605536	201730144	212308928	298950848	169103984	263929712	39050880	186925728	198488720	244330976	261769776	249417760	138427792	176825968	262339936	364478688	368845056	242148160	402220576	299438176	330431264		5423277
3965	nicotinate ribonucleoside	Cofactors and Vitamins	Nicotinate and Nicotinamide Metabolism	33471	LC/MS Pos Early	100001316	1536	256.082	161234	2625-49-2	C05841	HMDB06809	11263099	12894271	7961160	28635928	15690233	18926392	8601046	7.83235e+06	6428526	8962357	42721080	114288448	102777752	119202792	114104448	107131704	83175216	127091792	104349128	100553776	108581768	109495704	120262744	62141128	56172896	1205945	1783378
3966	nicotinic acid mononucleotide (NaMN)	Cofactors and Vitamins	Nicotinate and Nicotinamide Metabolism	32461	LC/MS Pos Early	100001058	648	336.048	5288991	321-02-8	C01185	HMDB01132		355945	160143	1024876	633500	551607		145298	112726	164749			240243	278005	568435	67781		429251		264243		297657	102012
1407	nisinate (24:6n3)	Lipid	Long Chain Polyunsaturated Fatty Acid (n3 and n6)	57810	LC/MS Neg	100015785	5657	355.264	11792612	68378-49-4		HMDB02007	693501	1961608	541995		323324	348688	1842304	2674840	1184711	3269838	297397	81010			105399	178884	329282		190468	575889	1019035		520982
1361	nonadecanoate (19:0)	Lipid	Long Chain Saturated Fatty Acid	1356	LC/MS Neg	892	6068	297.28	12591	646-30-0	C16535	HMDB00772	2247601	6093372	3484147	1226607	4366342	4151639	6120679	7947821	2641762	6359976	1936962	1233831	2682074	3827534	666777	1672802	1025438	1.92754e+06	1923751	2.89455e+06	3324779	763452	3182716	2170740	1248987	993690	879133
5340	O-sulfo-L-tyrosine	Xenobiotics	Chemical	45413	LC/MS Neg	100005384	990	260.023	514186				264600	646037	400173	174076	238336	221384	1081172	1665224	1120972	1532686	659367	151042	155612	132765	148480	150388	108066	137284	403036	237596	491798	174743	409279	401551	279020	59994
200	o-Tyrosine	Amino Acid	Tyrosine Metabolism	43392	LC/MS Pos Early	100004290	2772	182.081	91482	2370-61-8		HMDB06050	353594	729677	326667		369042	304003					424779				205517		349793		417131	484196	416464	412777	338339	430128	870764	11286822	2089089
1467	OAHSA (18:1/OH-18:0)	Lipid	Fatty Acid Hydroxyl Fatty Acid	57389	LC/MS Pos Late	100015654	3384	582.546					9651363	22193360	18068208	21373554	13888791	14171148		603307	127203				1114653		212301			735256			2540233		211765	653119	1727932
1537	octadecanedioate (C18)	Lipid	Fatty Acid, Dicarboxylate	36754	LC/MS Neg	100001615	5043	313.238	70095	871-70-5		HMDB00782	6079093	2162890	5895736	10438883	6144942	6474671	486423	87852	185189	186129	1455651	8465237	6156965	5058536	5077819	3.94369e+06	5445979	6517871	3481759	3721970	2336133	5621199	2828401	7266743	6435293	1196747	3314266
1709	octadecanedioylcarnitine (C18-DC)*	Lipid	Fatty Acid Metabolism (Acyl Carnitine, Dicarboxylate)	61867	LC/MS Pos Late	100005998	1227	458.348		123233-50-1			999141	574221	699582	787603	947720	731833	275774	113186	120930	150978	1083377	1113133	1052118	970041	1156191	1305056	2125232	763471	2235740	1400605	1957755	849144	1569730	489239	501081	702824	681721
1538	octadecenedioate (C18:1-DC)*	Lipid	Fatty Acid, Dicarboxylate	61861	LC/MS Neg	100019978	4875	311.223					1341577	1208848	1146513	1095945	911024	696177	1579503	659515	951858	1595738	553274	776598	856733	932246	810429	580656	436059	969013	802227	836721	615546	630348	764044	417395	1438630	161893	140516
1710	octadecenedioylcarnitine (C18:1-DC)*	Lipid	Fatty Acid Metabolism (Acyl Carnitine, Dicarboxylate)	61865	LC/MS Pos Late	100005996	1180	456.332		251981-06-3			8676415	4282936	5.44342e+06	7441631	8511735	7485634	3877878	1133624	1158447	2.63633e+06	15465773	13662311	10566899	10131835	12451955	15487987	20985402	8615997	20314750	14378835	19377382	10510541	13690737	6885877	6098693	17951010	13050855
1656	octanoylcarnitine (C8)	Lipid	Fatty Acid Metabolism (Acyl Carnitine, Medium Chain)	33936	LC/MS Pos Late	100001247	950	288.217	123701	3671-77-0	C02838	HMDB00791	621069	595047	625154	486961	394212	388136	408678	436659	523739	571394	3766267	899200	2.0875e+06	1500534	1.03867e+06	1124646	1.04725e+06	722804	1506740	1221975	1417247	800499	1595510	1198458	1229189	6656244	843091
1376	oleate/vaccenate (18:1)	Lipid	Long Chain Monounsaturated Fatty Acid	52285	LC/MS Neg	100008930	5655	281.249	445639;5282761;5281127				1930371712	1807641472	1300503808	788340224	1960833152	1825088896	1691172224	1769201792	915670144	2105318272	454783648	793493248	2471566336	2358605056	932351616	1348542208	932450688	1368307200	1290496256	1932561792	2873141504	339112256	2282212864	845827712	797071616	311207904	248302800
1924	oleoyl ethanolamide	Lipid	Endocannabinoid	38102	LC/MS Pos Late	1137	1661	326.305	5283454	11-58-0;111-58-0		HMDB02088	35638272	58316940	52980952	125780712	94457456	48706736	13354910	14499253	8761085	31853380	6595196	6647365	10818150	13659948	12911791	5570473	2527326	19476040	7.13464e+06	16701973	11703804	9823220	13848957	7319123	27466522	2522998	1000581
1683	oleoylcarnitine (C18)	Lipid	Fatty Acid Metabolism (Acyl Carnitine, Monounsaturated)	35160	LC/MS Pos Late	100001501	1423	426.358	6441392	38677-66-6		HMDB05065	8958842	15438599	9963865	8737027	10349467	9915024	19975916	21477236	27625546	17331426	12684112	4474556	6859853	7578318	4813250	5176071	5711378	4621587	3561330	8093093	6348217	6517445	5573621	1080723	2581641	4478622	1166353
1731	oleoylcholine	Lipid	Fatty Acid Metabolism (Acyl Choline)	53260	LC/MS Pos Late	100009331	1449	368.352					549937	918553	942655	459355	699219	451324	1647285	1692968	2074026	1680917	969363	401503	655914	589849	729581	725493	137344	1944527	279407	567570	739947	199957	657165	65546	71627
425	ornithine	Amino Acid	Urea cycle; Arginine and Proline Metabolism	1493	LC/MS Pos Early	444	2800	133.097	6262	3184-13-2	C00077	HMDB03374	125775816	202653024	296989248	5320807	22644276	17722690	294146816	614462016	289721056	509787520	354167424	5453920	12337105	8358304	7.95679e+06	10953046	6803014	8421052	239035456	157525824	150475312	182449232	88669592	79594152	212547968	22204460	15917660
3876	orotate	Nucleotide	Pyrimidine Metabolism, Orotate containing	1505	LC/MS Polar	445	1638.1	155.01	967	50887-69-9	C00295	HMDB00226	31936262	23188488	31552166	28818316	28284400	27454850	9911513	14083788	10212723	8.03741e+06	8747655	42684020	46518392	39692664	28176682	25125592	21360082	36238696	22256936	13053147	24674986	30069810	15686293	19461000	49892160	3672209	1.93804e+06
3878	orotidine	Nucleotide	Pyrimidine Metabolism, Orotate containing	35172	LC/MS Polar	100001416	2250	287.052	92751	314-50-1		HMDB00788	7.1392e+06	8.05809e+06	6044648	10072301	10017993	10510202	15016621	22540644	15847551	19957736	4308383	7858847	8492262	6805939	5034980	5315093	7017822	6772982	106362	465352	227735	142605	108545			4827415	7.33169e+06
209	p-cresol glucuronide*	Amino Acid	Tyrosine Metabolism	48841	LC/MS Neg	100006191	2420	283.082	154035	17680-99-8		HMDB11686	272009	490308	136993		83031		39351300	33388134	25459156	37011712	8.34341e+06		76039		65292	97599	136903		31015	308607	119282		52842	940971
4186	p-cresol sulfate	Xenobiotics	Benzoate Metabolism	36103	LC/MS Neg	100001315	2890	187.007	4615423	3233-57-7		HMDB11635	2387946	7.49146e+06	2205286	1168411	982005	992364	133771424	154190800	109229960	108690656	25316778	2036285	3.64526e+06	2957335	1254540	1281498	1524576	667050	1110296	1478882	2544699	598063	1511016	958467	183107
1465	PAHSA (16:0/OH-18:0)	Lipid	Fatty Acid Hydroxyl Fatty Acid	52622	LC/MS Pos Late	100009050	3411	556.53					299793	1798086	964106	1542026	1106911	1149628
1358	palmitate (16:0)	Lipid	Long Chain Saturated Fatty Acid	1336	LC/MS Neg	424	5618	255.233	985	57-10-3	C00249	HMDB00220	1205681152	2043638528	1419414656	618722816	2136701696	1850036992	2319635712	2471424000	848450560	2195687424	673761344	580603008	1573706752	1767378048	379028000	955700480	458299136	1067791552	862643584	1300224896	1772492160	322937152	1522250880	1027957824	453996384	428753216	397231968
1372	palmitoleate (16:1n7)	Lipid	Long Chain Monounsaturated Fatty Acid	33447	LC/MS Neg	452	5475	253.217	445638	373-49-9	C08362	HMDB03229	131293920	61296128	40019056	23804794	37106784	53578552	120349536	128306528	99517912	156214832	17093780	19860114	35725984	26791372	108618848	42515356	45893352	15688842	57219604	60141468	188558848	11731184	47200688	19106060	25331356	10161740	25501572
1954	palmitoleoyl ethanolamide*	Lipid	Endocannabinoid	57541	LC/MS Pos Late	100015862	1546	298.274	9835868			HMDB13648	280455	448063	454144	1.01735e+06	555180	347315	454245	420170	142159	1772142	103814			98436	77174			98621		238678	124229	190331	160713		169818
1682	palmitoleoylcarnitine (C16:1)*	Lipid	Fatty Acid Metabolism (Acyl Carnitine, Monounsaturated)	53223	LC/MS Pos Late	100009406	1357	398.327	71464547				6024667	5564357	6000561	6299082	7.84859e+06	7137452	10078134	9625732	11145172	9677302	16363831	5967656	6621732	7321032	6072097	7125523	11377125	5363274	5319759	3.90625e+06	5725240	2526721	5074706	843101	1391995	7436427	1983687
1927	palmitoyl ethanolamide	Lipid	Endocannabinoid	38165	LC/MS Pos Late	1489	1643	300.29	4671	544-31-0	C16512	HMDB02100	9843521	13919709	13075399	20418206	12763867	11934896	18874592	27227008	9127965	101451840	4011978	2289589	2927018	3.86667e+06	3354792	1831587	1281115	4507823	3239211	10345997	6.7034e+06	10341144	6560366	2132346	6621818	1286481	562565
1664	palmitoylcarnitine (C16)	Lipid	Fatty Acid Metabolism (Acyl Carnitine, Long Chain Saturated)	44681	LC/MS Pos Late	100000776	1425	400.342	461	6865-14-1	C02990	HMDB00222	15708460	34703644	19868070	12307367	15881125	14941020	46692232	57056136	60155572	33391512	22297846	7233250	8567382	8235676	5806484	6647589	12657027	7039838	6.44478e+06	12803030	9991299	8604751	6794457	1099338	2257412	7698269	2087851
1730	palmitoylcholine	Lipid	Fatty Acid Metabolism (Acyl Choline)	52944	LC/MS Pos Late	100009233	1482	342.337	151731				1253759	2939321	2300368	967168	1757462	1006009	5221157	5359791	6441076	4512791	2164738	483729	987234	663373	650587	637737	226973	1508958	413287	737689	918369	311766	563983	113608	159664	80769	102539
3998	pantetheine	Cofactors and Vitamins	Pantothenate and CoA Metabolism	57555	LC/MS Pos Early	100001495	2056	279.137	439322	496-65-1	C00831		453348		161990	1020785	689232	667013						110714		147666	192312		232519	153484	225050	359989	670530		188979			639415	652780
3995	pantoate	Cofactors and Vitamins	Pantothenate and CoA Metabolism	63061	LC/MS Neg	100002613	1143	147.066	439251	470-29-1	C00522					80257	86443	170471	100857					138508	140382	38080	107812	178300		72556	180081	347113	391564	131826	414239	89309	98913
3996	pantothenate (Vitamin B5)	Cofactors and Vitamins	Pantothenate and CoA Metabolism	1508	LC/MS Pos Early	1024	1667	220.118	6613	137-08-6	C00864	HMDB00210	13233062	29738578	11288353	15327550	17365284	17176740	41361224	74875968	56676172	62472212	14678511	9694741	7897623	9966550	10571512	8411974	6853648	12945486	9359848	15089499	23749348	4689009	13825071	16252985	23787874	4993716	2982946
1346	pelargonate (9:0)	Lipid	Medium Chain Fatty Acid	12035	LC/MS Neg	437	4798	157.123	8158	112-05-0	C01601	HMDB00847	2433583	2728575	2261406	1886188	2.06903e+06	2928862	4090282	4101103	4678433	5021808	1857803	2246978	2158883	2252565	2934949	4788109	2802125	2217162	5.98111e+06	2842851	5079808	2.83373e+06	3276040	2348018	2379368	1236761	1504760
1357	pentadecanoate (15:0)	Lipid	Long Chain Saturated Fatty Acid	1361	LC/MS Neg	980	5521	241.217	13849	1002-84-2;10002-84-2	C16537	HMDB00826	12635318	20390590	12716310	6490159	17303152	15940032	28712746	36631968	19397706	35107776	10746488	7765211	14295913	15792521	5244554	10247303	7.10101e+06	10676711	12088495	24469556	25020226	5027326	23992146	10470331	6.33817e+06	5068936	4476663
5592	pentose acid*	Partially Characterized Molecules	Partially Characterized Molecules	63264	LC/MS Polar	100021467	2180	165.041					1291329	2058270	1802433	2079554	3402095	4538419	2642791	2728223	2011464	3.20398e+06	15982555	2738539	2894646	3767364	1.86719e+06	1.90285e+06	1307379	4472587	2.75555e+06	2387834	2452352	4995331	3755560	24614252	1.52065e+06	17001292	20103326
146	phenethylamine	Amino Acid	Phenylalanine Metabolism	12142	LC/MS Pos Early	1207	3065	122.096	1001	64-04-0	C05332	HMDB02017	402462	476628	163417	304958	121376	389627		529887				365312		458088	469208	686005	741787	354556	485337	446509	649110	486541	256006	627569	459819	548706	385698
147	phenylacetate	Amino Acid	Phenylalanine Metabolism	15958	LC/MS Neg	100000011	2150	135.045	999	103-82-2	C07086	HMDB00209	1404839	1432560	1.58625e+06	568216	613341	944328	3.29065e+06	3033763	1.46592e+06	4739798	1185295	2497893	2401775	2804086	1410289	2466888	2.00781e+06	931375	1064015	1.52276e+06	1532746	777231	1440901	908263	798228
1054	phenylacetylglutamine	Peptide	Acetylated Peptides	35126	LC/MS Neg	100001417	2330	263.104	92258	28047-15-6	C04148	HMDB06344	80846	53342	73672	86328	76506	73310	73888	77373	89667	91406		78466	105092	86657	30287	40056	50224	49036	51245	44268	33388	76937	41624	77776		102191	116505
1057	phenylacetylglycine	Peptide	Acetylated Peptides	33945	LC/MS Neg	100001275	2375	192.067	68144	500-98-1	C05598	HMDB00821	311832	311068	192170	113524	98067	72157	75298344	71611688	67626224	8282867	384607	134557	227921	113368	120474	106662	104988	67770	108523	156415	134265	90458	112135	72808			63594
1064	phenylacetyltaurine	Peptide	Acetylated Peptides	63154	LC/MS Neg	100008932	2494	242.049	2179693	33953-90-1			245741	121442	94945	187902	122063	90012	1490507	1789085	1719341	1684860	17602	266110	399152	222804	116843	122128	121210	137766	74518	86996	123349	75565	158124	26784
132	phenylalanine	Amino Acid	Phenylalanine Metabolism	64	LC/MS Pos Early	460	2878	166.086	6140	63-91-2	C00079	HMDB00159	1069367680	1540453376	879170944	505042464	854607808	828540608	303688576	308185440	231417248	315414720	798050432	742192640	536289088	657263040	661376192	664414720	830188096	536695040	731637504	1492870912	1143012864	670153344	1067409600	508995072	720551552	2283120640	1134212480
840	phenylalanylalanine	Peptide	Dipeptide	41374	LC/MS Pos Early	100003589	2909	237.123	5488196	3918-87-4			3178909	7906243	1983790	847135	1883901	3991860	236791	159441	167676	1026031	5639341	1455819	2127275	1302135	1947339	2184356	1967196	882306	1715630	5489022	2625379	2952471	2733702	3232228	3734101	4849552	10073136
845	phenylalanylglycine	Peptide	Dipeptide	41370	LC/MS Pos Early	100003588	2898	223.108	98207	721-90-4		HMDB28995	4025437	6892305	3531193	1396054	3103563	2923888	1228629	1909286	804767	1491381	3305548	1666590	1586257	1323771	2405323	2513252	2101342	1410877	1621934	7.05216e+06	4.07938e+06	4198087	2983131	2393640	2989284	2713993	2354020
143	phenyllactate (PLA)	Amino Acid	Phenylalanine Metabolism	22130	LC/MS Neg	100000774	2208	165.056	3848	828-01-3	C05607	HMDB00779	2039139	2275742	2627407	1041203	1.03935e+06	1492884	1989491	2432099	1594889	1343300	2250700	1772774	1851436	1711930	765026	1075765	1012616	1053606	2985504	2414266	2339947	5045205	2323305	4991100	3834994		81367
142	phenylpyruvate	Amino Acid	Phenylalanine Metabolism	566	LC/MS Neg	241	2515	163.04	997	156-06-9	C00166	HMDB00205	328974	711975	453943	220762	373485	269606	272663	316988	301875	654599	140801	249521	243553	355474	415135	247249	152345	314885	316820	647903	714903	358096	659130	301026	818561	90127	87064
4551	pheophytin A	Xenobiotics	Food Component/Plant	61857	LC/MS Pos Late	100001827	3176	871.573		603-17-8	C05797		814684	564380	752492	941605	806139	803262					629343	1068229	888798	923214	839361	503744	751313	846573	951427	794766	976152	912729	1199656	1017726	1300601
1325	phosphate	Energy	Oxidative Phosphorylation	42109	LC/MS Pos Early	461	576	98.9842	1061	7664-38-2	C00009	HMDB01429	7087874	23719752	13682917	5791383	18683986	26039632	107806736	160195312	124136952	113122272	18478244	1460557	5005127	3898577	3255562	1869806	1237427	2794996	5.96074e+06	5100011	6174462	935436	9329806	20933572	12039851	13486202	13841268
2721	phytosphingosine	Lipid	Sphingolipid Synthesis	1510	LC/MS Pos Late	469	1367	318.3	122121	554-62-1	C12144	HMDB04610	53712692	74204264	40800412	75431536	61596640	62602344	20517038	15184752	12453389	20652702	25978760	56233876	48614720	43985040	43350368	29459912	83784824	49575948	54421860	41364424	39542440	21357728	48083556	33386194	42393356	31312540	23069100
256	picolinate	Amino Acid	Tryptophan Metabolism	1512	LC/MS Pos Early	1022	910	124.039	1018	98-98-6	C10164	HMDB02243	1877962	1182677	1508548	1320804	1163047	867132	2518679	3575014	3215101	4138119	353794	2726540	1783575	2380532	2716435	3374786	2117423	2697432	2341348	2612493	2239041	3.52116e+06	2276090	1680837	1.59741e+06	501011	806781
1706	pimeloylcarnitine/3-methyladipoylcarnitine (C7-DC)	Lipid	Fatty Acid Metabolism (Acyl Carnitine, Dicarboxylate)	53224	LC/MS Pos Early	100009407	2773	304.175					1736796	2428116	1080817	3.68677e+06	4393550	5332107	3859022	4418227	4348198	4332846	229877	1474765	1.9238e+06	1782289		172599	490044	1635951	551159	529482	1136016	452595	740594	2205163	2201537
123	pipecolate	Amino Acid	Lysine Metabolism	1444	LC/MS Pos Early	1025	2200	130.086	849	4043-87-2	C00408	HMDB00070	43000492	103487672	66843352	20035204	36004512	23635892	54746864	81572880	45830508	56931780	30831752	14214972	16107777	18678958	23843616	16476438	9594637	34292844	27583060	37202080	24864262	20702352	29460314	21306776	33815040	4786356	2681833
433	proline	Amino Acid	Urea cycle; Arginine and Proline Metabolism	1898	LC/MS Pos Early	480	1603	116.071	145742	147-85-3	C00148	HMDB00162	828721472	1110000000	548260928	391317664	596668992	607621696	600414784	712612928	595869952	619255616	232856560	686045120	498660480	672045568	549220160	572734464	612310592	550308544	798113856	1447772160	1276987136	566351872	1132337792	505098464	721754304	12153699328	5631302656
865	prolylglycine	Peptide	Dipeptide	40703	LC/MS Pos Early	100003674	2136	173.092	6426709	2578-57-6		HMDB11178	1665752	2204096	1243303	1.04477e+06	1782261	1994141				293583		1536642	776273	1081023	1086230	1773794	1708774	1545318	1796657	5087599	2993696	2401934	2804126	953457	1355293	14284851	36544776
1610	propionylcarnitine (C3)	Lipid	Fatty Acid Metabolism (also BCAA Metabolism)	32452	LC/MS Pos Early	100001162	2590	218.139	107738	17298-37-2	C03017	HMDB00824	815992	1675565	756985			121742	3310685	4766150	3172894	3.75542e+06	5190421	1248184	1010433	1176107	1226640	1417062	2053505	527684	2935462	12870979	6478993	2160826	6944595		780613	1828496	707587
1611	propionylglycine (C3)	Lipid	Fatty Acid Metabolism (also BCAA Metabolism)	31932	LC/MS Polar	100001150	1502.5	130.051	98681	21709-90-0		HMDB00783	338025	169227		358438	246616	161266	1430314	1339874	1296674	970574		208027		219865	254337	143140		337567			104300				393748		84972
4062	protoporphyrin IX	Cofactors and Vitamins	Hemoglobin and Porphyrin Metabolism	39321	LC/MS Pos Late	100000292	1417	563.265	4971	553-12-8;50865-10-5	C02191	HMDB00241	141311	525744	157195	154014	302316	753296	967951	803696	514522	1186383	1420077	236925	131088	245655	216285	296677	721188	227504	842092	757985	872106	590890	1212071	608397	383986	696541	928835
3890	pseudouridine	Nucleotide	Pyrimidine Metabolism, Uracil containing	33442	LC/MS Neg	821	1100	243.062	15047	1445-07-4	C02067	HMDB00767	525647	965547	158248	128960	144639	239094	8394955	11291362	9477481	10707071	4201060	4424316	4219691	4238122	4452158	3475369	5180312	5395025	4547510	2518769	3757531	2598273	4.1097e+06	944072	810462	1953592	745586
471	putrescine	Amino Acid	Polyamine Metabolism	1408	LC/MS Pos Early	49	3027	89.1073	1045	110-60-1	C00134	HMDB01414	6869726	18227026	12606265	8036101	12052253	19831700	1800229	3637969	1164985	2027755	1379684		124243							504657				193712	120975
4104	pyridoxal	Cofactors and Vitamins	Vitamin B6 Metabolism	1651	LC/MS Pos Early	491	2343	168.065	1050	65-22-5	C00250	HMDB01545	2243408	1906221	2201830	2363144	4.11241e+06	3.52987e+06	3497004	2487974	2557706	4829508	1219361	3089610	2837767	3.67216e+06	3663020	2837218	2328474	3711991	3.30512e+06	5729235	4429851	4320891	5195311	2282643	1614329	365945	580400
4101	pyridoxamine	Cofactors and Vitamins	Vitamin B6 Metabolism	2150	LC/MS Pos Early	568	2975	169.097	1052	58052-48-5	C00534	HMDB01431	2379141	5510741	2398321	5204053	4929620	5217980	2191757	1472735	1234080	4095845	856805	2207669	1698458	1810490	2718812	2.30565e+06	2007029	1695179	2490239	4228687	4142267	1538047	4291413	1760109	1293927	752060	912236
4105	pyridoxate	Cofactors and Vitamins	Vitamin B6 Metabolism	31555	LC/MS Neg	100001121	2185	182.046	6723	82-82-6	C00847	HMDB00017	6805016	4526742	6340995	7514548	6420209	6513471	936310	1615490	1143311	1410731	433285	7191309	6422384	7.74402e+06	7942679	7.19246e+06	6786138	8267581	9503947	9858600	8416407	9955948	11475285	5469727	6010488	1959426	6092029
4099	pyridoxine (Vitamin B6)	Cofactors and Vitamins	Vitamin B6 Metabolism	608	LC/MS Pos Early	936	2442	170.081	1054	58-56-0	C00314	HMDB02075	2911768	1691026	2809823	3316653	2126760	2919075						2106168	1838992	2639081	2371746	1538687	806631	3303694	2075666	2522921	2244783	2.27918e+06	3150005	1399138	1753261
52	pyroglutamine*	Amino Acid	Glutamate Metabolism	46225	LC/MS Pos Early	100001540	1900	129.066	134508	2353-44-8			1089841	1651793	930506	1277401	1902357	1711109	3993785	3841869	3549466	3.7085e+06		1341061	1134325	1528916	1.01996e+06	1467423	1.71337e+06	1111136	1794588	2579673	1462319	754418	2432563	3421591	3326248	6168975	3253434
4667	pyrraline	Xenobiotics	Food Component/Plant	48428	LC/MS Pos Early	100001767	2750	255.134	122228	74509-14-1		HMDB33143	1308209	838891	1348613	875760	1450860	1987663	1465504	2603538	1193102	2134427	525749	2440383	1761867	1524350	1362826	1256295	1200129	1771623	1.59714e+06	1497462	1582119	1426897	2136507	4196957	6435399	130976824	59222676
1105	pyruvate	Carbohydrate	Glycolysis, Gluconeogenesis, and Pyruvate Metabolism	22250	LC/MS Polar	823	2650	175.025	1060	127-17-3	C00022	HMDB00243	305620	362796	540721	344317	461820	604271	453707	625255	347153	555151	1.00786e+06	418286	551905	525334	334297	386218	223514	323684	442213	388110	386213	391601	518246	990314	593484	3.99718e+06	1577775
4474	quinate	Xenobiotics	Food Component/Plant	18335	LC/MS Polar	100000442	2432.9	191.056	6508	77-95-2	C00296	HMDB03072	3246117	13451586	3428393	2734087	6981382	8782384	14899575	13170806	11237187	22851958	82089504	122426824	143819504	161325120	140271216	152559120	155209488	129631208	158891360	169156208	143311808	174229168	173733920	64268688	120195104	93594936	116304480
3963	quinolinate	Cofactors and Vitamins	Nicotinate and Nicotinamide Metabolism	1899	LC/MS Pos Early	182	845	168.029	1066	89-00-9	C03722	HMDB00232	461759	296439	397478	629394	559872	451714	472007	937299	654004	935778	464175	475125	623794	505049	578439	732108	638323	542640	632787	849174	790213	897583	903832	321157	201190	462854	813177
4084	retinol (Vitamin A)	Cofactors and Vitamins	Vitamin A Metabolism	1806	LC/MS Pos Late	498	1636	269.226	445354	68-26-8	C00473	HMDB00305	887764	1140064	927135	1651534	914652	1014499	969444	1345088	1187546	1409875	244232	555711	445449	783765	567019	449667	375652	929800	1176988	869435	1103895	1168596	1484016	370858	1282484	152147	269158
1128	ribitol	Carbohydrate	Pentose Metabolism	15772	LC/MS Polar	100000406	1789.6	151.061	6912	488-81-3	C00474	HMDB00508	52435.4	217153	49569.6	61580	76321	91294.4	416240	603333	546523	460154	282916	158643	104133	120665	29356.3	39314.4	68906.5	429974	122146	59349.8	216643	523851	178427	92084		324490	636548
3992	riboflavin (Vitamin B2)	Cofactors and Vitamins	Riboflavin Metabolism	1827	LC/MS Pos Early	500	2292	377.146	493570	83-88-5	C00255	HMDB00244	641801	943357	498156	1389860	658802	557471	1234560	1353815	1377742	1767937	431568	795381	522079	814168	746869	669896	616681	3285782	1049844	1186153	1527382	557284	1.63654e+06	438696	621711		6730250
1129	ribonate	Carbohydrate	Pentose Metabolism	27731	LC/MS Polar	100001007	2425	165.041	5460677	5336-08-03	C01685	HMDB00867	44059872	36274952	44541848	36710004	36164568	35904996	43106328	60207544	42855744	54623700	41188072	53420948	55308320	51914180	46110428	41731080	46406344	59415980	55606476	50943376	45897428	96753432	73769984	109302592	80490480	107299648	121553392
1127	ribose	Carbohydrate	Pentose Metabolism	1471	LC/MS Polar	914	1508.2	195.051	5779	50-69-1	C00121	HMDB00283	2815012	3388533	3010582	4071544	4277547	4509104	3025427	1088200	2148981	3923205	8184795	3929848	4628678	6673688	5734350	4153041	4802797	5569478	4562803	3079194	4926593	3659363	4845763	1915994	6962785	4327170	1583961
1153	ribulonate/xylulonate/lyxonate*	Carbohydrate	Pentose Metabolism	61858	LC/MS Polar	100019968	2350	165.041					73908808	85113464	85243632	100142464	121724352	112840976	38260500	57793048	48253592	50121792	66265648	66466412	94847440	93795192	89238632	68840392	87485184	87144216	79361176	78144512	77854528	117008608	122224600	75067480	72310808	63085592	72517168
1130	ribulose/xylulose	Carbohydrate	Pentose Metabolism	48340	LC/MS Polar	100006122	1400	149.046	151261;5289590				1182802	1383004	1356267	1535223	1774007	1.38788e+06	1070124	1.2894e+06	681829	849223	867419	1022145	1186398	1.27412e+06	1344473	1141349	1084393	1.29335e+06	905962	1620399	1190801	1634985	1511587	229388	1943189	458933	423970
5389	S-(3-hydroxypropyl)mercapturic acid (HPMA)	Xenobiotics	Chemical	44552	LC/MS Neg	100004568	1576	220.065	3371179	23127-40-4			858202	728365	808763	844017	808404	1326831	528293	574175	855891	374421	877322	478031	729986	532334	1162035	808919	1183892	1.00433e+06	905401	1136428	946512	628003	1242537	881090	1122062	750164	765969
60	S-1-pyrroline-5-carboxylate	Amino Acid	Glutamate Metabolism	42370	LC/MS Pos Early	35	1528	114.055	1196	2906-39-0	C04322	HMDB01301		2134075	1689994		1393423	1573734	3576693	3120831	4708122	2935698	3152109		738130	262687	448199			560225	2138019	3499553		2147685	3107579	2601141	2791094	2302905	1.84443e+06
389	S-adenosylhomocysteine (SAH)	Amino Acid	Methionine, Cysteine, SAM and Taurine Metabolism	42382	LC/MS Neg	197	1832.4	383.114	439155	979-92-0	C00021	HMDB00939	54567	28302	39449	35650	30384							78928	45911	72432	67568	71312	66708	48436	31758	87978	60514	16578	66838
400	S-methylcysteine	Amino Acid	Methionine, Cysteine, SAM and Taurine Metabolism	39592	LC/MS Pos Early	100002749	1955	119.016	24417	1187-84-4		HMDB02108	351838	239934	100224				477038	405046	531572	412886		86679				83411	143902		114421	549600	130272		114018			1196331	133877
114	saccharopine	Amino Acid	Lysine Metabolism	1495	LC/MS Pos Early	392	2530	277.139	160556	997-68-2	C00449	HMDB00279	289397408	371831552	368848160	325131328	400125664	298260832	2172587	3517209	2404155	3268463	18569278	174203616	202289872	223210368	280289504	211761104	238459248	218650368	177546528	249191680	269597056	110369344	284920032	13160944	157179040	121336
5257	salicylate	Xenobiotics	Drug - Topical Agents	1515	LC/MS Polar	501	802	137.024	338	69-72-7	C00805	HMDB01895	597553	364414	402782		199920	344931	434680	535907	976036	1133727	228255	572502	366242	460755	492134	477084	450320	666458	802038	835117	624819	1223939	809990	499436	643610	148640	403148
1520	sebacate (C10-DC)	Lipid	Fatty Acid, Dicarboxylate	32398	LC/MS Neg	100001211	1788	201.113	5192	111-20-6	C08277	HMDB00792	175300	123482	184261	170072	86410	132973	66524	64945				162006	93839	187109	248829	236690	130602	169544	228428	193913	223081	202604	289397	128631	201232		90321
9	serine	Amino Acid	Glycine, Serine and Threonine Metabolism	1648	LC/MS Pos Early	503	1239	106.05	5951	56-45-1	C00065	HMDB00187	160904592	286709632	113425992	74812928	127444136	112664328	60964128	78630760	51886144	64954792	108646880	100868960	81214576	95097496	101471736	100953616	122335432	84558720	115298432	273743936	200591904	101176776	189779200	68426920	97067240	1117103488	389571744
261	serotonin	Amino Acid	Tryptophan Metabolism	2342	LC/MS Pos Early	504	2550	177.102	5202	153-98-0	C00780	HMDB00259	657435	107825	488090	794269	596678	587294						2657614	1728511	2451378	1.52629e+06	1.75458e+06	1.78853e+06	2649926	2309410	864628	2081739	1524562	2678755	1054105	1016320	797230	666924
4604	sinapate	Xenobiotics	Food Component/Plant	21150	LC/MS Neg	100000869	1973	223.061	637775	530-59-6	C00482	HMDB32616	631471	463758	700075	926179	1096814	703082	1054673	577049	272043	1.89361e+06	259983	559599	585773	1373705	915737	725482	434505	652645	1.02878e+06	1402616	1047139	501233	936546	5375625	1738430	173814	176779
4610	soyasaponin I	Xenobiotics	Food Component/Plant	43590	LC/MS Neg	100004481	5163	941.511	122097	51330-27-9	C08983	HMDB34649	2392996	2789293	3.25784e+06	3125793	2599164	3077884	2453654	1895120	1624179	2121288	4228901	2581086	2416834	2564972	2417960	1905334	2063761	2824463	3186418	2831809	2758130	3.01264e+06	3465782	2696376	2813115	2429275	3452447
4611	soyasaponin II	Xenobiotics	Food Component/Plant	43589	LC/MS Neg	100004482	5175	911.501	171435	55319-36-3	C12081	HMDB34650	1256413	1231326	1458278	1321975	1208559	1503227	1024323	773411	674796	895305	1996140	1220831	1240792	1200103	1163193	973453	1003575	1322762	1540805	1375349	1322853	1528730	1679334	1260616	1168622	1194587	1.78818e+06
4612	soyasaponin III	Xenobiotics	Food Component/Plant	54925	LC/MS Neg	100004483	5176	795.454		55304-02-4			408923	406980	490396	449284	402827	462259	395139	328472	270106	370068	639131	390121	404464	403719	393041	335185	285566	384994	500625	465942	473557	531579	591717	429904	409359	353749	455112
478	spermidine	Amino Acid	Polyamine Metabolism	485	LC/MS Pos Early	50	3355	146.165	1102	124-20-9	C00315	HMDB01257	10954673	67713360	13389522	10784570	35032608	73104768	8572507	22652378	23385052	64465808	28761676	17707768	28852260	19831072	11765849	13668846	26431248	10770209	25601966	51056608	18643192	23950988	32698752	25771930	18784134	11181677	9547234
485	spermine	Amino Acid	Polyamine Metabolism	603	LC/MS Pos Early	507	3350	203.223	1103	71-44-3	C00750	HMDB01256	460421	8810159	1183999	536145	2492127	5479636	1195530	1.91566e+06	6492199	27589744	9699510	516707	2.80401e+06	1562469	553346	493380	1103124	284603	2209466	2848854	802848	440484	2138902	914267	897846	2154201	826983
2720	sphingadienine	Lipid	Sphingolipid Synthesis	57426	LC/MS Pos Late	100015643	1350	298.274	6449795	25696-03-1			15573021	19387216	18685354	27233974	21033320	17656542	5203723	4129433	2818912	5370340	6442047	5233988	6885267	9470819	6554188	3798688	5634331	6878896	6641513	5544724	7.99918e+06	4343218	4754299	10607701	11748272	4492763	2242967
2718	sphinganine	Lipid	Sphingolipid Synthesis	17769	LC/MS Pos Late	313	1413	302.305	3126	3102-56-5	C00836	HMDB00269	10649254	15602341	9106668	14596028	10967717	10167812	7229711	8104347	4970843	6025511	9210993	7441237	5760800	6815286	6377900	3846589	10580942	6708065	10115640	15417910	20431036	6067706	14464279	9806522	12777736	7971765	4152119
2869	sphingosine	Lipid	Sphingosines	17747	LC/MS Pos Late	297	1393	300.29	5353955	123-78-4	C00319	HMDB00252	39352108	78264520	45471984	41505600	42545828	34796704	13732943	17186168	11769136	19723398	32557930	19255936	22005056	20044084	16709342	11961078	42357344	21859914	33448490	22791070	48814620	11220247	26623358	23175084	25043934	14659350	6571645
4615	stachydrine	Xenobiotics	Food Component/Plant	34384	LC/MS Pos Early	100001296	1440	144.102	115244	4136-37-2	C10172	HMDB04827	29565378	31313166	30008542	35715808	27923780	24480440	28567696	25762572	25922584	19417452	29599524	30921430	27030036	31682374	42112144	30755738	19083188	45298668	41191176	43460384	45120168	43302972	54741644	27004370	8684492	4205538	7.49557e+06
1166	stachyose	Carbohydrate	Disaccharides and Oligosaccharides	15960	LC/MS Polar	934	5280	665.215	439531	10094-58-3	C01613	HMDB03553	348241	376520	291492	236628	620034	484845	320039	250830	592655	85269	7999990	507448	380583	533568	347830	565370	374054	844797	484163	497711	306935	873088	604578	206875	483727	6903464	8056715
1360	stearate (18:0)	Lipid	Long Chain Saturated Fatty Acid	1358	LC/MS Neg	439	5872	283.264	5281	57-11-4	C01530	HMDB00827	438063584	1381822592	757206464	260728544	921748416	832114432	1454347648	2236889344	663008640	1540009728	595537536	281699712	572321088	648749056	165815776	425994848	241941664	393796000	415810784	601918656	869406656	185169504	673340544	401817824	220369520	239069952	227044464
1399	stearidonate (18:4n3)	Lipid	Long Chain Polyunsaturated Fatty Acid (n3 and n6)	33969	LC/MS Neg	100001229	5395	275.202	5312508	111174-40-4	C16300	HMDB06547	695302	288123	232618			456464	1829256	1576343	1173011	1.90328e+06	132217				385718		83577		125074		505514		344686
1928	stearoyl ethanolamide	Lipid	Endocannabinoid	38625	LC/MS Pos Late	100002254	1787	328.321	27902	111-57-9		HMDB13078	7.30904e+06	9804801	7807293	4852330	3886657	7548295	21478938	37141444	9349516	168295008	5474924	1054355	1835880	1618084	1138326	859100	1092121	1860226	2588300	11541354	5332290	20449786	4867329	1394337	3835565	2063796	989941
1666	stearoylcarnitine (C18)	Lipid	Fatty Acid Metabolism (Acyl Carnitine, Long Chain Saturated)	34409	LC/MS Pos Late	100001391	1485	428.373	6426855	18822-91-8		HMDB00848	7490662	21543002	11140954	4341398	6802910	6484300	31017288	38688044	38649504	24013896	10076829	2020609	2225595	2495613	2347799	2677409	5420135	1925493	6146319	8158661	8018012	4756422	5683256	721243	1310253	1467797	580085
1737	stearoylcholine*	Lipid	Fatty Acid Metabolism (Acyl Choline)	57464	LC/MS Pos Late	100015759	1520	370.368					567965	1360947	1274626	523660	1361395	412907	4506277	6404607	6573649	5436767	1298351		320325	217840	228848	313319		808035	311796	399111	789627		420464
2929	stigmastadienone	Lipid	Sterol	63060	LC/MS Pos Late	100021199	2688	411.362	6442194				46390008	30013100	38762900	46462968	44144932	46755892	24527462	10205246	12555865	18974914	45588404	50903740	41592764	44632356	47843836	39488016	44279576	46109960	38325616	40466972	40087788	41618848	59780624	51059476	49975300	56977608	55363184
2928	stigmasterol	Lipid	Sterol	21183	LC/MS Pos Late	100000923	2875	395.367	5280794	83-48-7	C05442	HMDB00937	7523591	6245206	7314893	8951605	6704838	8.15682e+06	5221059	3026096	3.8562e+06	5328652	8718036	8.29448e+06	7.88887e+06	8078047	7376582	6921069	7746066	7.85425e+06	6306814	7.66767e+06	7499122	7075533	9516853	7350094	9391699	6036729	6125257
1515	suberate (C8-DC)	Lipid	Fatty Acid, Dicarboxylate	15730	LC/MS Polar	100000016	2577.6	173.082	10457	505-48-6	C08278	HMDB00893	1204068	927529	1347216	1177765	1064381	1410814	403071	365607	535426	269249	452496	1511078	1538873	1.84012e+06	2059273	2371089	1460498	2545136	2051866	2737373	2064701	2332558	2820777	1210500	1381970	964002	1192757
1707	suberoylcarnitine (C8-DC)	Lipid	Fatty Acid Metabolism (Acyl Carnitine, Dicarboxylate)	52990	LC/MS Pos Early	100006627	2964	318.191					548414	738187	437890	573596	567412	572676	826848	503754	684764	479102		263730	242599	259171			350722		362145		246884		325201	76857
1307	succinate	Energy	TCA Cycle	1437	LC/MS Polar	252	3149	117.019	1110	110-15-6	C00042	HMDB00254	261585376	419124864	338625344	203410800	245546880	348134240	103455072	166660784	55534084	338177216	29249728	132988704	90944392	210176800	114600632	97457464	57641340	369944928	360304320	316453632	512668384	755763072	504295392	106441056	475207712	9043701	12552708
416	succinoyltaurine	Amino Acid	Methionine, Cysteine, SAM and Taurine Metabolism	63678	LC/MS Polar	100021220	2572	224.023					2424287	2153204	1111481	2211009	1688774	2426051	15792509	17959892	17035060	17619778	986825	1234271	2065150	1.0089e+06	789962	993991	2053743	861701	1454837	1788415	1643981	1757179	2994637	997990	1002456	2556054	8964949
1306	succinylcarnitine (C4-DC)	Energy	TCA Cycle	37058	LC/MS Pos Early	100001948	2291	262.128	71464481	256928-74-2		HMDB61717	1.56716e+06	1197156	1219255	1470043	1764696	2008506	861756	1258199	1023101	1234795	812850	1614748	1581475	1324679	1.97356e+06	1060094	2299013	1245596	2386600	2016601	2215435	1336759	1857063	971604	1246451	1255562	766643
1188	sucrose	Carbohydrate	Disaccharides and Oligosaccharides	1519	LC/MS Polar	935	3092	387.114	5988	57-50-1	C00089	HMDB00258	1895613	3604416	1734031	1673653	6275128	3893072	891468	1226193	1609510	416222	7.70743e+06	2303442	2511886	3112519	2126782	2094089	2327672	5068122	4215785	1948979	1952515	4562607	2156465	3720314	3199339	5293865	6440821
5337	sulfate*	Xenobiotics	Chemical	46960	LC/MS Neg	100002528	616	96.9601	1118	14808-79-8	C00059	HMDB01448	5580630	8.04094e+06	4504556	6405851	5335633	6942312	80639600	87135760	93633432	90969016	10773237	6055684	5147440	5272356	5614564	5917732	8324739	6800134	6.93222e+06	7.42574e+06	10648079	6729316	12163246	4565351	4488517	2398434	4977157
4622	syringic acid	Xenobiotics	Food Component/Plant	37091	LC/MS Neg	100001919	1450	197.046	10742	530-57-4	C10833	HMDB02085	119538	57391	124336	91510	93364	95676	103126	130623	51829	400191	114092	93969	84661	79069	92548	97782	73447	78036	103479	90020	99522	81327	95706	655556	163568	85257	161808
4749	tartronate (hydroxymalonate)	Xenobiotics	Food Component/Plant	20693	LC/MS Neg	100000840	610	118.999	45	80-69-3	C02287	HMDB35227	232542	314186	268025	142795	205829	200011	200131	600289	209114	269175	419171	267481	181354	309721	212594	251794	301248	312177	347221	398178	283076	443306	561791	241026	290504	92401	140767
413	taurine	Amino Acid	Methionine, Cysteine, SAM and Taurine Metabolism	2125	LC/MS Pos Early	512	660	126.022	1123	107-35-7	C00245	HMDB00251	77367760	158914192	56930644	59839864	92866376	59005824	934376128	1158884096	934486656	1060726720	114841328	35910044	47456236	45043360	55758648	57717908	71718624	54537708	55270516	171689232	104846144	48439496	83184040	66799680	195348128	45363208	22500044
3147	tauro-beta-muricholate	Lipid	Primary Bile Acid Metabolism	33983	LC/MS Neg	100001250	4774	514.284	168408	25696-60-0		HMDB00932	294781536	62805748	95793840	192561888	266673952	191550432	24742244	30451584	26341928	42459784	10713406	512752960	334892512	267003552	338887776	553934336	1716233600	192023344	328705120	348498944	617515264	509182592	331986528	2882045184	1685133952	627319488	59249536
3143	taurochenodeoxycholate	Lipid	Primary Bile Acid Metabolism	18494	LC/MS Neg	1629	5250	498.289	387316	6009-98-9	C05465	HMDB00951	14535365	6333523	5378471	10513713	8.36293e+06	7.91189e+06	377001	746650	884087	1079658	974891	12483051	10984448	7665281	11249552	12411700	35952900	5505545	13455664	11630460	13470724	16422083	12502951	12712579	11249689	4914071	568958
3136	taurocholate	Lipid	Primary Bile Acid Metabolism	18497	LC/MS Neg	1648	5150	514.284	6675	145-42-6	C05122	HMDB00036	186060832	43473016	53611144	149046416	203765664	202759376	10813274	14281882	18228336	22498986	19049926	262064576	215899280	152526704	239500816	294500160	1108120960	117646544	234916672	168495056	378747776	308000992	196038928	265777952	166411632	38666808	38551212
3211	taurocholenate sulfate*	Lipid	Secondary Bile Acid Metabolism	32807	LC/MS Neg	100001990	4750	279.614					998941	702091	799668	948283	913194	886245	589552	489900	365211	574945	5240761	1306506	1087162	899879	7226641	8.38584e+06	6165426	969388	3479413	2737150	2877948	2204815	3035891	450958	810412	6658597	5018010
3169	taurodeoxycholic acid (12 or 24)-sulfate*	Lipid	Secondary Bile Acid Metabolism	62888	LC/MS Neg	100021094	4960	288.62					19271388	9906529	14410749	19102316	18294524	13354568	6447216	7698827	3051509	7853126	4890849	14337569	10857198	12915071	4787917	5063412	9861393	7463157	8224407	7516776	8018119	4443563	10074649	20379436	17694596	3423134	645502
3202	taurohyocholate*	Lipid	Secondary Bile Acid Metabolism	42603	LC/MS Neg	100004084	5000	514.284						113266	43122	83929	730879	64057							165316		759245	1855961	9745589	145554	436915	2699071	549777	2895937	1021182			1860442	83265
3179	taurolithocholate 3-sulfate	Lipid	Secondary Bile Acid Metabolism	36850	LC/MS Neg	100001658	5027	280.622	440071	64936-83-0	C03642	HMDB02580															33690	59826			28478	23960						46772	302306
3193	tauroursodeoxycholate	Lipid	Secondary Bile Acid Metabolism	39378	LC/MS Neg	100002912	5025	498.289	9848818	14605-22-2		HMDB00874	13827754	2797875	3899229	6776202	7179796	6822551	628672	812676	597364	1347479	483421	14212536	13521649	8747642	13046046	18230812	50454840	6632482	11511018	9515875	17328256	15821066	10598688	24261516	19348188	4473631	882304
3223	tauroursodeoxycholic acid sulfate (2)	Lipid	Secondary Bile Acid Metabolism	62785	LC/MS Neg	100020845	4603	288.62					291616	149618	229719	225734	214334	62091	57199	106020	30115	111918	43469	285889	201264	302488	166415	232334	227222	223486	119795	138294	88618	100500	141113	493071	319058	321239
1392	tetradecadienoate (14:2)*	Lipid	Long Chain Polyunsaturated Fatty Acid (n3 and n6)	62850	LC/MS Neg	100020343	5292	223.17	5312409	39039-37-7		HMDB00560	1066553	845792	974211	909617	544101	1298549	3041551	2540029	2300477	3094642	368776	527817	539149	287312	267737	366701	322294	318886	274033	436504	339269	209961	503083	964205	529677	172983	128155
1530	tetradecanedioate (C14)	Lipid	Fatty Acid, Dicarboxylate	35669	LC/MS Neg	100001613	3985	257.176	13185	821-38-5		HMDB00872	58467	52373	60505				210860	204024	200777	196596		52044	45700	73765		46553	66448		65170		46444		30895		67422
4076	thiamin (Vitamin B1)	Cofactors and Vitamins	Thiamine Metabolism	5341	LC/MS Pos Early	873	3050	265.112	1130	59-43-8	C00378	HMDB00235	6734528	21329988	5835387	7.88734e+06	4006347	7569465	5568758	7769247	5210626	7418426	11881887	9300786	6174076	9943031	8273504	17955188	17200350	19507240	3724403	773339	1402016	885155	2713052	8895088	6174075	21158516	8950598
4077	thiamin monophosphate	Cofactors and Vitamins	Thiamine Metabolism	15798	LC/MS Pos Early	523	2378	345.078	3382778	532-40-1	C01081	HMDB02666	1698242	1815575	1.70754e+06	1.59989e+06	1.62032e+06	1448232	1085697	1087723	1132505	1268495	152528	676146	700033	1246156	2039606	866356		1261547	895911	482347	671739	369053	1156459
5477	thioproline	Xenobiotics	Chemical	53231	LC/MS Pos Early	100009232	1250	134.027	93176	34592-47-4			334066	1463023	275687	357461	472790	367369	4652433	10161264	8709648	3794862	298144	170717	179132	189442	112893	241574		149798	506535	519038	390588	155003	577138	1327568	463530	948628	2765139
4012	threonate	Cofactors and Vitamins	Ascorbate and Aldarate Metabolism	27738	LC/MS Polar	100001022	2384	135.03	151152	70753-61-6	C01620	HMDB00943	27169644	40797388	37111016	17359788	29829598	30235460	363737824	561524224	460436960	378064960	77731424	49851252	58209788	44385088	30155500	36223180	51359948	51347808	71176904	119465960	51902560	99334400	96127032	29777530	30395380	61158580	67707320
16	threonine	Amino Acid	Glycine, Serine and Threonine Metabolism	1284	LC/MS Pos Early	564	1514	120.066	6288	72-19-5	C00188	HMDB00167	301189088	415199712	204995920	158783488	228743344	199333456	90281680	98636712	61114984	68937088	170226336	184240448	165367008	185267072	184406032	180622448	251010688	169330000	231640848	418323008	354825184	150817616	305071776	119515040	197414896	2708993280	1159391616
903	threonylphenylalanine	Peptide	Dipeptide	31530	LC/MS Pos Early	100001125	3077	267.134	4099799	16875-27-7		HMDB29068	1861330	1.58367e+06	1657910	1.0454e+06	1435946	1613508		110918		418626	947376	1099227	1077147	1074605	1215211	1069606	932671	1185399	1146889	1593727	1314299	1704468	1426867	2799496	1611109	4631028	3173956
3940	thymidine	Nucleotide	Pyrimidine Metabolism, Thymine containing	2183	LC/MS Neg	872	1963.7	241.083	5789	50-89-5	C00214	HMDB00273	932618	1476403	1001185	898804	1037293	1021961	296725	460820	350860	862187	6016693	3464136	2686052	3212118	2225542	2461873	3866759	2764863	1551138	2611482	2437490	984525	2643965	194108	421073	4196902	1814039
3943	thymine	Nucleotide	Pyrimidine Metabolism, Thymine containing	604	LC/MS Neg	882	1654	125.036	1135	65-71-4	C00178	HMDB00262	1646035	1920619	998343	122352	190615	453360	1183114	3785923	1241460	3764221	802124	885335	622932	874707	749929	499584	552621	1211393	1299080	1297626	1604660	616575	1333687	566785	1327459
448	hydroxyproline	Amino Acid	Urea cycle; Arginine and Proline Metabolism	32306	LC/MS Pos Early	1001	1064	132.065	5810	51-35-4	C01157	HMDB00725	2588061	3321187	1.87308e+06	3309347	4.08994e+06	2326155	5441781	4.11108e+06	4310599		1590188	2267339	1.76139e+06	2907771	2163061	1843701	2381486	2220394	2791260	7340968	3583486	3.48512e+06	6074932	2375292	3.47977e+06	13944775	6161093
74	trans-urocanate	Amino Acid	Histidine Metabolism	607	LC/MS Pos Early	537	2285	139.05	736715	104-98-3	C00785	HMDB00301	79910240	75183976	61296836	63220452	67148480	65363100	2693624	17653376	1537624	6492362	52885412	85205360	56208932	87261152	70050072	74718040	89685656	61684368	72650800	111406000	131206664	75779280	125413232	46402448	24804862	10896097	17881130
3984	trigonelline (N'-methylnicotinate)	Cofactors and Vitamins	Nicotinate and Nicotinamide Metabolism	32401	LC/MS Pos Early	100001092	1388	138.055	5570	535-83-1	C01004	HMDB00875	3697290	6386514	3.91634e+06	5775546	4702707	4550327	10185856	12454250	8.08379e+06	9087509	3212057	2997637	2433914	2963011	3870400	2523637	1701215	3760711	2708904	3.79044e+06	3254594	3443252	3.87106e+06	1912695	1663312	2.01619e+06	2354972
2004	trimethylamine N-oxide	Lipid	Phospholipid Metabolism	40406	LC/MS Pos Early	100003397	2100	76.0757	1145	1184-78-7	C01104	HMDB00925	791095	752250	952764	1165921	1441146	1547865	466259	670841	562215	756183	328699	459421	685217	724774	607875	505665	598803	742903	664906	671163	840365	840140	772537		747857	1391327	3.25306e+06
231	tryptophan	Amino Acid	Tryptophan Metabolism	54	LC/MS Pos Early	565	2986	205.097	6305	73-22-3	C00078	HMDB00929	261349696	360994144	215570944	133371224	201628368	203618176	105318856	211375648	109733536	215844224	271291776	270415584	235200112	217991200	182321248	191731648	286019104	184040912	260486320	380817760	346730848	230125584	326449664	181598432	274346688	752221696	317554688
914	tryptophylglycine	Peptide	Dipeptide	43028	LC/MS Pos Early	100003609	2930	262.119	263471	7360-09-0		HMDB29083	1714539	1257348	1.03577e+06	741059	1502050	1835988	123364	307410		214786	597562	541449	931457	395412	653806	381670	320203	385296	234462	1142473	755670	1736630	708289	873910	1003760	1251615	5567502
160	tyramine	Amino Acid	Tyrosine Metabolism	1603	LC/MS Pos Early	1133	2540	138.091	5610	60-19-5	C00483	HMDB00306	575365	180649	533102	633692	451120	521140		2956075				912759	545911	858430	633799	554005	334897	1283396	990675	489825	870175	1585225	1430111	496324	458239	299557	367523
154	tyrosine	Amino Acid	Tyrosine Metabolism	1299	LC/MS Pos Early	815	2430	182.081	6057	60-18-4	C00082	HMDB00158	337634368	350596000	230963616	99774232	184630736	184331520	76325408	86670624	72156408	109651304	185038144	150582688	113842352	133689976	130640304	136234000	209723216	99825840	201420128	371483744	315917312	129679280	215703264	96396632	134393600	709082496	278543968
930	tyrosylglycine	Peptide	Dipeptide	41375	LC/MS Neg	100003598	1635	237.088	259323	673-05-5		HMDB29105	230499	637947	173507	57785	181535	272255	81141	84540	85507	281041	300029	164815	173050	139271	150380	197473	219795	75241	196929	562343	261105	172544	234356	182939	174541	278901	232557
1522	undecanedioate (C11-DC)	Lipid	Fatty Acid, Dicarboxylate	42395	LC/MS Neg	100001617	2440	215.129	15816	1852-04-6		HMDB00888	183470	132505	248916	149559	163886	118001	87289	56345	68803	77894	46344	177764	142692	209068	173706	182425	130880	202248	221788	176895	202635	131121	247317	83682	172794		58419
1678	undecenoylcarnitine (C11:1)	Lipid	Fatty Acid Metabolism (Acyl Carnitine, Monounsaturated)	63613	LC/MS Pos Late	100021131	1069	328.248					370493	922966	497587	1597071	1465478	2586446	241590	327658	259104	531440	5193519	339874	677747	470987	776804	870700	1088891	319349	1313076	1021090	1198266	333231	1604225	536067	569570	3.34946e+06	518023
3889	uracil	Nucleotide	Pyrimidine Metabolism, Uracil containing	605	LC/MS Pos Early	825	827	113.035	1174	66-22-8	C00106	HMDB00300	6.48279e+06	12562829	5083775	2361606	4169288	3.4888e+06	11808735	25223676	14209150	24984426	7786143	2074746	2773764	3451764	5408801	2255058	2380294	2202397	6925619	9774702	9960584	786683	12110413	3642314	4691408	947804	543419
3802	urate	Nucleotide	Purine Metabolism, (Hypo)Xanthine/Inosine containing	1604	LC/MS Neg	1134	757.1	167.021	1175	69-93-2;120K5305	C00366	HMDB00289	1056998	1119888	693700	349465	507463	540338	1508566	2113774	2691725	4398233	984438	459177	662799	650091	673290	905993	836859	310299	636648	1630184	1092553	355620	1622200	451726	962932	2639361	1363782
423	urea	Amino Acid	Urea cycle; Arginine and Proline Metabolism	1670	LC/MS Pos Early	533	700	121.072	1176	57-13-6	C00086	HMDB00294	93732024	227996304	104563544	62796288	74263664	65221560	1051415424	1049557440	975047808	53993604	187961520	106887640	91646992	117125144	83392352	70225848	70774920	95573248	74112256	91546960	64346496	129698112	80523024	50820100	20778764	87173360	95120752
3888	uridine	Nucleotide	Pyrimidine Metabolism, Uracil containing	606	LC/MS Neg	535	1457.6	243.062	6029	58-96-8	C00299	HMDB00296	20922616	17060112	10836339	6587963	7562659	6194996	10761864	5468168	8907358	15294744	14649771	21264204	18886732	21816772	18251690	17520488	24672720	18211100	7.6712e+06	19083780	15112072	6525770	13097995	4547972	2281843	26725106	7089870
3883	UMP	Nucleotide	Pyrimidine Metabolism, Uracil containing	2856	LC/MS Pos Early	869	590	325.043	6030	3387-36-8	C00105	HMDB00288	2515338	1614141	3025992	1001830	1530013	713120	2956416	2997748	3409702	3.06987e+06	318021									208252	63084		69442	71995
3887	uridine-2',3'-cyclic monophosphate	Nucleotide	Pyrimidine Metabolism, Uracil containing	37137	LC/MS Neg	75	1090	305.018	439715	40632-52-8	C02355	HMDB11640	132415	103064					129936	86387	821566	2101853
3181	ursodeoxycholate	Lipid	Secondary Bile Acid Metabolism	1605	LC/MS Neg	1135	5055	391.285	31401	128-13-2	C07880	HMDB00946	386340	292709	287771	1170376	819454	315284	137978					400613	437177	343849	598627	564109	426757	311607	351860	378117	784328	250514	450092	369665	1264646
1342	valerate (5:0)	Lipid	Short Chain Fatty Acid	33443	LC/MS Neg	1136	1718	101.061	7991	109-52-4	C00803	HMDB00892	127939	376174	109258		123424	199159	2019728	1006243	1282770	696689	268813		359002	351835		133984		176210				240306	251022	526105	120757
360	valine	Amino Acid	Leucine, Isoleucine and Valine Metabolism	1649	LC/MS Pos Early	566	2479	118.086	6287	72-18-4	C00183	HMDB00883	737782528	1293463296	598449984	412992384	664633856	603009856	266003520	213169872	160022912	190731200	465700480	594109056	468505696	566170432	565379136	585358592	655853184	472231392	580147008	1484095488	928230080	561421824	990453504	386870816	507187840	3727966976	1480327424
374	valine betaine	Amino Acid	Leucine, Isoleucine and Valine Metabolism	57686	LC/MS Neg	100015963	1370	220.119	15003842				205456	109708	197503	190211	158518	143606					65271	220569	149210	235565	254232	207245	176394	300450	194940	209963	155998	260307	201961	142728	134328	21739	136616
947	valylglutamine	Peptide	Dipeptide	42079	LC/MS Pos Early	100003640	2295	246.145	5253209	42854-54-6		HMDB29125	4300842	7.23134e+06	2933966	1.95878e+06	3309260	3.68237e+06				277830	1161001	3731478	2291182	2542174	2685878	2.8235e+06	3567258	2029647	1891481	3837583	3653969	4388650	2.82689e+06	1.64053e+06	1.42957e+06	1956326	2509515
948	valylglycine	Peptide	Dipeptide	40475	LC/MS Neg	100003641	1506	173.093	136487	686-43-1		HMDB29127	915055	1801277	513248	302016	592016	511799	43787		113563	641869	282077	511934	409439	329517	437413	502797	476412	196731	287717	1404813	777273	419778	587453	220982	221469	127853	244503
951	valylleucine	Peptide	Dipeptide	39994	LC/MS Pos Early	100003210	3138	231.17	352039	22906-55-4		HMDB29131	9201056	9289586	8035023	9527897	9076594	9394156	541290	365628	354562	1162317	1993078	6576310	5918584	6312115	8002250	5523634	3357246	4893179	3574466	4593488	6.32074e+06	8864631	6786162	5757538	6630247	4709551	9015782
4335	vanillate	Xenobiotics	Food Component/Plant	35639	LC/MS Neg	100001634	1100	167.035	8468	121-34-6	C06672	HMDB00484	175350	147224	154896	210127	205756	200465	137051	155371	72916	389225		136774	145284	169857	224448	193609	167292	206095	282819	165702	216944	192753	216420	975042	556178		101114
4760	vanillic acid glycine	Xenobiotics	Food Component/Plant	63853	LC/MS Pos Early	100021363	1771	226.071	3083688			HMDB60026	212277	358634	151469	468866	418820	198716	147090	286451	592891	78976	1092314	1136266	669096	689656	240464	299271	314447	811095	482910	367170	451597	1619489	762961	1019257		1606943	1218382
212	vanillic alcohol sulfate	Amino Acid	Tyrosine Metabolism	48733	LC/MS Neg	100006125	1808	233.012		754920-02-0			362619	233027	273069	361784	268987	290640	45875	52589	40973	41314		343069	337875	347519	368841	336731	328734	365765	371039	613917	426706	411732	682549	210061	385648	23717	68570
4714	vanillin sulfate	Xenobiotics	Food Component/Plant	48411	LC/MS Neg	100006100	2242	230.997		744984-09-6		HMDB41789	327408	318509	217397	361881	313805	332387	64836	179053	50311	114836	103147	786419	689743	824152	503554	565354	662080	633785	562729	213215	170856	1152680	240052	1125601	494440	336225	978056
3794	xanthine	Nucleotide	Purine Metabolism, (Hypo)Xanthine/Inosine containing	3147	LC/MS Pos Early	1004	1032	153.041	1188	69-89-6	C00385	HMDB00292	10730414	29091254	7193361	2672098	6253298	6.96559e+06	56957532	104791328	61845872	130842712	96576400	6894677	8923869	14693793	16202244	10885868	9775231	8345989	6284413	17371296	13709178	2491420	11652510	20424328	10503801	33618500	6878786
3796	xanthosine	Nucleotide	Purine Metabolism, (Hypo)Xanthine/Inosine containing	15136	LC/MS Neg	100000299	1075	283.068	64959	146-80-5	C01762	HMDB00299	272867	545708	143107	51268	56515	83222	152016	215428	178815	419548	1877625	515664	296318	464730	331496	399922	611835	473113	348826	255869	223290	111002	376442	64072		870461	92693
252	xanthurenate	Amino Acid	Tryptophan Metabolism	15679	LC/MS Neg	100000015	1476	204.03	5699	59-007	C02470	HMDB00881	634916	523769	407038	655334	369626	278031	108860	561641	203628	65583	40337	388578	556403	346980	159791	131597	158259	363241	198043	169838	170942	97819	250861	160957	421125
1687	ximenoylcarnitine (C26:1)*	Lipid	Fatty Acid Metabolism (Acyl Carnitine, Monounsaturated)	57517	LC/MS Pos Late	100015836	1607	538.483											769665	1249682	1190645	500719
1133	xylose	Carbohydrate	Pentose Metabolism	15581	LC/MS Polar	826	1727	195.051	135191	609-06-3	C00181	HMDB00098		3.73162e+06	1949683		871778	3.39248e+06	692617	2299237	511759	1422327		1570450	1195354	1785790	475146	1319599	1558820	3.76542e+06	1748920	822957	890812	4.18888e+06	1060156		7505721	385835
	X - 10457			47581	LC/MS Pos Early								2268171	3.05781e+06	1757143	938490	1748189	1438221	6172020	8186199	7724050	7482452	1370064	1003987	1074358	799030	743907	1463614	1.69442e+06	551774	1779411	2991474	2.05057e+06	1154859	1672112	916889	758170	891348	730440
	X - 11522			46914	LC/MS Neg													34487					56962								68633		130189	94058	158609				92761
	X - 11530			46603	LC/MS Neg								65173	36874	31746	57765	36036	98380					30392	89749	37050	42871	52326	69561	315544	79101	170414	78980	194682	213734	286255	82400	66639	40485	97541
	X - 11612			47431	LC/MS Neg														26995	91870	41846	42927	938786	86151	34726	72768	45920	59370	122059	49942	88840	47809	74170		91954			18059
	X - 12007			46610	LC/MS Neg											36538	18973	37165	31552	40296	19536	46550									27619	46011		30766	65756	148068	96347	920199	2341881
	X - 12015			47390	LC/MS Neg								98283	49616		135327	69382	117076	47029	137937	118987	144212	25529	157540	77659		136584	134228	75899	87219	102478	64459	56839	164570	184999	123992	89296	241857	157796
	X - 12096			47686	LC/MS Pos Early								836325	1338022	1.48246e+06	1447370		636613	1.92269e+06	2053201	1461504	1.54039e+06	549637	1105874	1633278	1452675		1186864	722272	1219637		933549		1492741	2355636	872048	1563365	1796480	1742476
	X - 12097			47685	LC/MS Pos Early								1672779	2643358	1975795	1785328		1121856	1890022	3277822	2202284	2222253	1586475	2489618	2999066	1424401	1.6033e+06	2320826	1534476	2639906	1678458	2527586	1534615	3398895	4313287	2410601	2339299	2579760	3723498
	X - 12100			47687	LC/MS Pos Early								24690278	18267976	25919328	25617104	27265528	26418448	4.18712e+06	4900979	4335210	6185055	14624637	28520854	28723396	29398820	28179052	24155248	27004558	27927080	40855120	36432064	30582954	51328600	36509936	29117102	30885650	8350373	6560594
	X - 12117			47695	LC/MS Pos Early								5.63792e+06	4696879	3593769	6581258	4974752	5726255	31088608	45683944	34524864	41485308	800854	1516635	1814575	1293663	884237	842596	1346657	1259131	915849	955991	744343	942164	1386258	1105424	837570	952607	2499665
	X - 12199			47706	LC/MS Pos Early								2030019	1216500	1905014	3132920	1745682	2109938	965676	1273266	1175304	1266038	378166	2082251	2954176	1.79823e+06	1008897	1246931	973003	1775892	965980	1176707	1118953	2157036	1904199	1343460	1263475	217649	579315
	X - 12221			47911	LC/MS Neg								506074	194925	328362	392978	206892	286273	123273	144025	90287	49732		599046	696630	525852	338886	441004	260693	508452	234861	241216	240287	339448	396254	182815	205742	217526	926832
	X - 12261			47657	LC/MS Neg								85301	75343	83106	84828	95320	74923						96838	108119	96409	67711	72474	93950	63479	55230	90441	69134	54581	50774	26977	66944		24425
	X - 12407			46615	LC/MS Neg																																	360813	2172088
	X - 12411			46616	LC/MS Neg								156987	175277	121026	119287	109382	139978	844761	959577	718082	1248358	84116	46581	94914	55915	40869	26922	49982	25341	62006	52350	50033	32658	48371	48261	51620
	X - 12524			46621	LC/MS Neg								3299254	2526640	2103342	1692470	3.80067e+06	3853401	3019727	3986629	4297040	12540546	2346777	2873635	3193748	4.05556e+06	2678019	2484579	5660803	2567893	3118532	3214882	4147528	1857438	3408602	2575406	3.22708e+06	1460202	1512324
	X - 12680			47437	LC/MS Pos Early								2411622	1879736	2.72686e+06	3132548	3061468	2931050	3689310	6.28472e+06	3028167	6320945	2222827	2222054	2544135	2263134	2450775	1650397	1080884	2408190	2075070	2353950	2190740	2372607	3298523	14851681	13378802	54417992	44393996
	X - 12721			47934	LC/MS Neg								159696	98914	120457	126796	96047	99954					29121	281285	260792	290005	140592	137868	157654	201713	235218	189450	166035	314345	213979	445439	329203	41410	114528
	X - 12822			46997	LC/MS Neg								93002	183737	90445	71926	75957	41314						35611	63218	49726	17508	17924	38738	58205	37831		50545		22552	26084	47066
	X - 12828			47947	LC/MS Neg								148356	157503	126176	167753	167983	100225					47510	157472	188652	185324	85036	79014	84158	137254	97210	87602	87710	88633	93809	126219	136553	42224	40340
	X - 13007			47203	LC/MS Neg								2.49937e+06	1143602	1966533	2289674	1572653	2304243	415719	298908	483459	439808	350666	5111838	3339159	4918049	3.1552e+06	3304285	1646342	3498422	3129665	3257182	2821138	3507073	3318751	2564856	2351519	540106	991140
	X - 13507			47439	LC/MS Pos Early								684632	944166	751007	737163	854287	820411	403926	842266	258110	1072144	1.75358e+06	575002	593234	743279	915013	707830	402836	853481	539534	600267	478584	693312	1103366	7.94833e+06	5460124	31371586	7608453
	X - 13553			47959	LC/MS Neg								65310	44350	38373	79519	60830	77120	1089508	1645963	1320024	1114131		54561	71417	45570	30741	39602	43621					64223	64749		25374		103904
	X - 13695			47962	LC/MS Neg								181358	98948	127488	158981	115239	116995	166241	179577	151400	103921		365608	355958	326683	180172	177277	198608	213327	140640	134385	102082	236157	169074	305620	262868	131769	216853
	X - 13723			47965	LC/MS Neg								54286	52884			45300		82316	199866		354502	174443	60300			49560	63205	71758	42288	92836	81606	66288	116041	88229	649030	133104	283595	279136
	X - 13835			46646	LC/MS Neg								1069068	1325642	653836	1013913	1074549	784266	537015	1159571	580966	942733	108610	438007	474694	458155	332263	292823	387553	380879	563674	419996	640446	218294	531103	248433	387026
	X - 14056			46632	LC/MS Pos Early								652974	573672	731402	849870	579784	494468	2710991	6015713	4524637	4786591		439493	409520	344233	407699	450948	193018	481173	516519	1536898	1278239	619525	787056	492248	529240
	X - 14254			47223	LC/MS Neg								310482	820739	366329	105599	301516	345613				541275	320218	65796	109048	62101	119599	97798	94861		88656	596557	192915	147256	160115	92735	132561	68031
	X - 14263			47224	LC/MS Neg								107486	903089	156319	25170	166593	264887	37647		121945	961194	791413	33495	113239	41193	49430	71769	113916		123052	684544	98496	78578	183930	120536	106034	117118	48972
	X - 14383			47230	LC/MS Neg								362767	1407880	404175	101699	330863	500791	46778		121261	623618	425417	179736	298016	202317	182933	236632	336749	85737	312730	1084960	362181	280006	477746	397931	269315	126421	106063
	X - 14392			47233	LC/MS Neg								213629	680170	217994	72366	213364	287794	853223		805871	1.48501e+06	358543	88818	155485	118944	80222	116380	138851	25870	138095	478138	164878	144285	185190	188190	175783	191098	107385
	X - 14454			47239	LC/MS Neg								117259	508450	124696	26757	153516	511072				444869	422561	92372	224884	108740	58920	104235	169813		228950	624283	186270	139403	269859	508837	294093	231441	121585
	X - 14502			47247	LC/MS Neg								495115	404918	397511	471019	549003	644233					420926	529886	538741	544701	491689	418439	535161	472854	1018152	903707	874973	1077757	930696	1120126	1151162	364472	406065
	X - 14904			47204	LC/MS Neg								1934082	1018747	1637575	1730166	1185274	1.81125e+06	363909	253027	352932	422924	310123	3535347	2513673	3399710	2539188	2715245	1523903	2612991	2477122	2676293	2184426	3059783	2965067	1720429	1676918	424244	697800
	X - 15245			46661	LC/MS Neg								29652	50196	39183		33972	49763		54158		37410	27340	32251	21419	32927	36165	28694		28856	36034	54096	60284	33537	108871	121728	870585		25773
	X - 15461			46283	LC/MS Pos Early								9067803	12405176	7766500	4284635	5252583	4911175	33971128	14137090	17915796	26136504	4829014	5557432	4416804	4719848	6493465	4766219	3516054	5827234	7355526	8577243	11842628	3164244	12355881	2648702	2824413
	X - 15666			47800	LC/MS Pos Early								1539022	1068393	1657732	1447147	1659455	1717782	626456	1199157	427273	843276	1637098	1707750	1830688	1727353	1633022	1347974	1.66957e+06	1.83263e+06	2645698	2091976	2677751	2383840	2307875	1572453	2632195	4642525	1426707
	X - 15853			47266	LC/MS Neg								318059	1144535	324492	115094	385836	719618			63133	702829	408952	142665	264973	175228	147156	173677	321848	69752	279553	1023643	335891	224976	384491	523804	337065	264604	222984
	X - 15856			47268	LC/MS Neg								128347	86995	105997	114952	127622	100818	657198	550916	315792	709981		130616	105560	123421	95618	123233	88377	109899	188875	136460	135684	134526	155972	614885	647032	2179660	2270606
	X - 16391			47277	LC/MS Neg								254201	467744	286598	65434	201649	146237			73355	1009421	248804			45648					81032	248163			108844	153659	185732	131755
	X - 16580			47804	LC/MS Pos Early								5104144	2531971	4617595	3.55738e+06	3268594	3900708	10254270	15256578	11521867	14763530	903430	15388438	8275405	10697818	7462245	10892707	9865911	7.28061e+06	7.30266e+06	6430518	5828575	19518088	6961034	2167850	2863297	97288	1209196
	X - 17351			48001	LC/MS Neg								448568	314931	322393	422117	324156	221968	27537				94156	424250	413143	404032	197161	187444	192137	462221	81944	70883	83633	79650	106082	146922	135732	59278	54998
	X - 17438			46705	LC/MS Neg								186694	296677	274223	251332	411132	442121						74801	226537	87662	80852	92695	135479	122577	72495	96702	112940	64170	86833	29145	200281		26038
	X - 17749			47283	LC/MS Neg								154624	85437	133178	108836	121237	165918					73081	170528	181021	214293	274307	245614	136664	212015	289240	348449	284209	341318	374118	274443	260915	187244	324074
	X - 17842			47296	LC/MS Neg								41376	35964	47163	46373	85301	91306	53180	80235	69540	116970	226068	81679	30986	51367	65712	75801	100152	103468						872326		2279828	2734396
	X - 17852			47298	LC/MS Neg								294590	690674	143031	61550	83306	53569	21471		22762	134409	73691	18103			44317	58335	98975	29121	39947	290631	203674	101190	87404			24168	56859
	X - 17855			47299	LC/MS Neg								573655	345447	533824	664247	681311	1109322						1021286	511797	769386	1066647	1228410	1197155	1149379			31255	396326				2.08388e+06	2660364
	X - 17960			47320	LC/MS Neg								394682	818593	339082	179212	345432	338381				137639	322218	178628	237257	196471	202040	253852	207095	150575	189050	771552	367418	225459	333026	154501	210940	25439	50203
	X - 17969			47323	LC/MS Neg								291509	1094215	335688	87524	222296	179818	80924		161793	1.04826e+06	537201	139649	215464	139016	132619	181426	289247	41181	193723	445350	225120	150129	242879	307632	228661	167716	122503
	X - 18059			48039	LC/MS Neg									45236	50536		69022	109729	84729	86033	75459	70445		47609	60636	49628	60950	151660	57073		68740	104757	45421	46546	112284	73705	67809	104872	197752
	X - 18345			47342	LC/MS Neg								581538	414881	521430	63115	97610	94272	255601	362129	185383	558367	756480	1174478	965879	1350327	1275560	1080244	899953	1197474	1363307	1156308	976680	1676010	1261951	472815	445399	5498194	7.20124e+06
	X - 18349			47344	LC/MS Neg								161334	160151	153362	163833	216201	218894					170321	147786	179006	161437	174333	133391	193274	150530	354543	347381	323744	309174	321541	399429	374142	137758	143355
	X - 18410			47346	LC/MS Neg								654806	631304	653451	701349	790420	863779	18217	27290			633250	846622	836966	904103	821026	721397	862459	716641	1087162	1058375	865307	1018347	1112537	1043710	908382	732753	811611
	X - 19220			47352	LC/MS Neg								109531	61138	85762	108967	118894	124409					62917	116845	96689	106618	90957	67765	75782	99254	196762	139105	147139	177254	143880	164210	188651	53391	70945
	X - 19232			47353	LC/MS Neg								94459	58996	70429	74911	63271	84564					43341	76136	85800	89726	140273	121188	72726	111974	155763	181438	135292	175343	224219	140865	141536	98498	121334
	X - 19452			47356	LC/MS Neg								1358465	596902	1237745	2666528	2354244	2356942	1.59906e+06	1.04048e+06	774004	1067083	2017920	1282130	1388267	1258422	1255011	1347553	1579985	925012	1509883	1989564	1675870	1.00513e+06	2162134	1645707	1.7594e+06	1444185	835642
	X - 19746			47357	LC/MS Neg								240038	215061	194039	242587	287951	302534					181150	281780	293045	295765	254129	225561	268823	239703	551802	474199	409002	538323	428833	522595	536514	169075	163391
	X - 19751			47358	LC/MS Neg								385450	318728	334497	392996	486770	567048					350195	458376	479291	515619	472806	413187	502190	441238	945588	851496	812574	1064072	843828	889470	944166	373490	448474
	X - 19763			47359	LC/MS Neg								34252	19086	30369	27874	30930	36880						30562	34217	27250	36803	35861	28154	26622	28929	44207	35240	58206	46773	36720	33594	29182	15585
	X - 19921			47371	LC/MS Neg								86028	82926	81437	61436	90631	110138				17436	51684	103198	103120	98102	75780	74107	88981	73564	157907	139591	131181	160623	129330	179224	181260	65474	61132
	X - 19924			47374	LC/MS Neg								244478	135207	223045			20889	22929			24412	219654	349216	293499	338413	328912	345687	305505	357959	407418	273622	206621	378510	355365	288550	309094	208965	208295
	X - 19928			47377	LC/MS Neg								330066	276460	291492	336518	386428	437103					310085	408975	413316	433568	419526	333895	428852	375797	851882	795107	708428	817354	731505	900695	916946	172780	181643
	X - 20100			47197	LC/MS Neg								59312	191702	74902	33157	85214	167683				68274	77232	34946	54431	35508	27887	24743	42052	18275	40056	172076	70912	37684	70106	62727	65125	26844
	X - 20172			47196	LC/MS Neg								223032	1141716	204446	20205	235357	378888	36115		91047	656884	227700	29046	152667	60472	70182	64386	117259		120870	811105	121734	85324	186100	198403	151164	131594	78621
	X - 20185			47195	LC/MS Neg								262534	382973	256586	61023	284661	404985					130315	95657	77551	110236	121136	68390	193118		147765	549507	165336	124124	166237	175910	172532	195050	152558
	X - 20197			47194	LC/MS Neg								133848	332229	91551	55554	180724	212580	17957		82100	997109	178141	45563	92485	79755	99781	78858	82907		24762	179650	155256	61808	238279	56350	96353	119383	787906
	X - 20512			54689	LC/MS Neg								9204506	7573777	8389846	24187504	23854908	13815959	15106				191796	313985	313420	349332	234641	249126	255772	290192	267705	298158	315627	259985	331148	305588	298696	96450	99330
	X - 20747			47183	LC/MS Neg								199281	567594	185232	65900	212094	188071			26258	351571	212791	67156	149204	98793	111575	102731	147941	18321	76453	315178	194309	99519	215793	183976	164872	155416	404426
	X - 21283			46285	LC/MS Pos Early								2039804	2550537	2.05931e+06	1675075	1534971	1739018		1300610	202423	1093692	264648								3.7548e+06	3392105	3219973	2678385	3829516	1495241	1401435
	X - 21353			46398	LC/MS Neg								116020	173343	106514	198847	63764	85047	2041996	1838528	2278744	1931969	76158	123474	116807	157989	76945	83648	137105		89767	154470	74588	135029	181071	361037	209692
	X - 21796			46972	LC/MS Neg								124935	114325	99920	163497	118067	130088	150153	349982	157072	255408	91497	120392	92932	110851	118864	108897	143221	120274	156043	119390	185946	120118	187558	175674	137909	133834	115331
	X - 21821			46998	LC/MS Neg								584345	389207	483160	598242	461778	300225	28752	21884			125839	651814	573343	582065	298628	269765	263802	633255	159709	118190	144497	125120	192636	254291	207380	161461	161016
	X - 21959			47205	LC/MS Neg								358515	182084	354027	322971	252433	359582	39600		38051	83896	75272	673070	483730	631743	630872	681005	290411	500312	640166	644838	569204	705123	571951	430627	348806	121976	312564
	X - 22030			47276	LC/MS Neg								318959	631015	346023	90014	294344	259009				162918	152348	136388	129680	183915	106002	122986	132083	48915	124376	525853	242028	90911	240635	71869	87325	57265
	X - 22099			47345	LC/MS Neg											32582	35764	79913						41336	18048	53140		30443		27104	57815	75929	34146	202144	46012		47069		19474
	X - 22162			47417	LC/MS Pos Early														4596862	4350572	3897390	4832237	344597	375880	307154	195165	155569	226368	326635	205298	198149	156633	265246	193813	295853		90473	122887	255308
	X - 23060			48602	LC/MS Neg								5447999	5045833	5078331	4839910	4898112	5373424	404646	654262	399550	1117840	4264102	6.36245e+06	6547305	5.88076e+06	6.45449e+06	5787467	7389791	4897579	6530028	6355884	5178567	7.77319e+06	6901365	8786332	7622780	5950398	5709269
	X - 23109			48654	LC/MS Neg								24216	81799			22212	68467	44407	104917		70004		58119	122114	76446		49684			68020	103997	161251		81321	150472	65166
	X - 23201			48897	LC/MS Neg								1246395	855586	1097967	147942	582610	273523	104235	105172	66454	287941	807486	1380141	1507449	1641992	1516510	931078	862313	1310283	893727	1223045	619677	1369795	1161559	578322	647614	256743	179935
	X - 23243			48939	LC/MS Neg								708122	669169	408378	814020	749431	880940	1.75398e+06		674196	462331	221523	968151	1073639	1328943	1201321	754247	910391	2631985	1029479	734764	1277604	2446017	1774853	791898	1040789	293072	601424
	X - 23267			48963	LC/MS Neg								132997	493701	65695	363689	476615	114158	1842440	452014	540948	1212077	916189	656060	424409	510338	587593	179196	398676	359774	428970	585043	466041	385500	381219	620774	500553	780919	841477
	X - 23277			48973	LC/MS Neg								534271	390884	441353	509540	534656	531052	90113	56028	102949	120126	156161	754932	617508	627187	509219	608216	514440	617837	745038	639004	624004	766166	650848	448727	534613	104581	203266
	X - 23423			49283	LC/MS Neg								323845	790832	497692	275371	259455	549605	131944	82764	120020	211600		251880	68783	223297	451971	422522	70114	477621	1.9479e+06	2068496	2252016	1220341	3357992	933662	3162385
	X - 23432			49292	LC/MS Neg								599190	919871	672620	1597856	1145514	1856059					200579	293538	516595	425215	496024	335963	442452	492657	451711	860413	609818	405330	731705	478481	537487	64806	72595
	X - 23438			49298	LC/MS Neg								375388	264446	374643	409139	363162	478993	20666			60740	126082	354766	402745	450010	405320	346222	356744	434294	381446	478392	318632	416167	411468	286837	365784	201216	209375
	X - 23469			49329	LC/MS Neg								1.01171e+06	984546	1353786	1126293	1308307	1540948	50252	31049	29798	35139	1060149	1220302	1340865	1475063	1168901	940877	1068998	1039659	1475097	1417822	1298045	1229526	1514888	1365619	1383538	383367	430110
	X - 23470			49330	LC/MS Neg								150517	194751	150115	177802	183559	248819				20231	173924	187603	149123	149532	188672	175828	180738	154290	205359	251180	212775	205157	239631	269140	211814	223294	238915
	X - 23475			49335	LC/MS Neg								80877	56565	96667	58621	58112	112976						79793	72401	92873	97123	85467	103495	93449	117220	102463	121569	124285	108139	61341	61560		61967
	X - 23482			49342	LC/MS Neg								1607644	1163312	1.79652e+06	1.03356e+06	1013610	1149226	162924	166013	107784	205873	410111	1809985	1817520	1891728	1347389	1006689	700448	2056449	1405142	1421785	1342117	1.5253e+06	1610082	2467624	2319447	3.66091e+06	3364649
	X - 23581			49457	LC/MS Pos Early								3379469	3718809	3170940	3177629	3.31248e+06	3239903	454710		1367145	2507656	3419588	5372238	4429309	4316128	4386265	5550923	3817073	4423776	6175782	7299803	6382397	8459207	7530790	4703325	4267261	6434613	8368936
	X - 23587			49463	LC/MS Pos Early								2777923	1.72082e+06	2155368	3204039	2658692	2264910	3147136	2381580	3466828	1352534	2552575	3759273	2301749	3.79336e+06	4580153	3500857	2895375	4212763	2581057	4674688	4557208	3.5247e+06	5725107	19969456	4.19217e+06
	X - 23600			49476	LC/MS Neg								780175	609504	793093	819733	821265	855296	70074	108873	57576	129060	614481	838253	826797	879677	904592	768422	752975	844018	429017	414951	355110	414295	392535	1147057	968955	1397775	1542372
	X - 23644			49521	LC/MS Pos Early								980202	806500	626403	908797	812974	1220799		477333			597596	2659743	769330	936209	1198950	758458	211185	1846476	903782	789912	1032800	902904	1.77493e+06	522345			518685
	X - 23655			49532	LC/MS Pos Early								469210	281585	395335	254239	495438	416667		297192			406431	569131	600400	465360	469759	393992	340343	511681	312217	352972	415588		466313	436394	339169		462363
	X - 23662			49539	LC/MS Pos Early								17835086	36962304	23984818	31080446	30855052	32940836						1034650	618503	1256972	2940128	1062908	641647	858845	383957	1.94599e+06	680663	637708	1959048		935654
	X - 23732			49630	LC/MS Pos Early								35429636	17200500	31707128	45314692	38360904	37594784				835935	10444510	39341508	36210536	39671620	42258516	38187264	37259840	45158300	32005800	30785402	28451652	45205500	39765272	23391838	25577808	19836876	29624728
	X - 23734			49632	LC/MS Pos Early								1757275	1414568	1817955	1684678	1788415	1835644		269565	313684	399867	1421793	2446446	3054548	3103491	2440463	2517512	1897054	1990288	2733998	3044478	2757798	3946040	3815037	1953965	2031600	3232298	2254186
	X - 23737			49635	LC/MS Pos Early								1.93258e+06	1513701	1650671	1634546	2333610	2449221	231976	191643	245140		1242613	2016203	2.64591e+06	2.75646e+06	3.32623e+06	3441483	1.81549e+06	2.92072e+06	2768806	3348653	2797595	3647949	3915580	2588457	3243206	2692833	3.54687e+06
	X - 23739			49637	LC/MS Pos Early								15493325	12013037	15803983	2.04464e+06	2741402	2747545	4904739	7423086	6737457	9432814	21244622	25677800	28473498	27548592	26004376	23370724	25516312	27025940	34892572	32230234	26700928	37785556	34376528	40510688	33289538	173743840	194037376
	X - 23748			49646	LC/MS Pos Early								9939831	5821905	9672052	10488867	12073771	11806623	516698	590174	635414	813510	6648460	11235830	11445123	13242376	13449193	13454107	10605189	14456591	5968500	5589318	4602080	5864306	8658484	7622848	4081790	8502156	13837866
	X - 23752			49650	LC/MS Pos Late								10916142	7654436	9470021	12771981	10616363	11432818	5798953	2446457	2689282	3993721	9929509	15529451	11542525	11372889	12589670	10786423	11192671	10780465	10545706	9306990	10476386	11406348	14475071	12981290	11905034	11288953	12480958
	X - 23753			49651	LC/MS Pos Late								48592524	29266352	36251864	62220896	45072272	45087776	21710064	8322011	12537803	15949109	52931380	84145440	57101048	45191456	61274048	55007952	55960196	61417864	46978544	39748192	52915996	52580224	64661304	49084836	72005624	79669520	82805280
	X - 23764			49662	LC/MS Pos Late								7.32508e+06	4294376	6908665	8408142	8220597	7.57662e+06	4187673	1818047	2635625	3320263	7.49332e+06	8668503	8508250	8.08626e+06	8358770	8073610	7576700	8707529	6431352	6445124	6192202	6685126	7301885	6575733	7154140	5998239	7.75982e+06
	X - 23782			49681	LC/MS Pos Late								8625998	8914960	7983382	11067320	7898102	7635382	6438660	4009355	4466777	4762391	6246040	5828822	5297088	6234804	5572364	4325894	4353818	8149488	7.12776e+06	7089947	7632545	5682970	9051424	9017027	9061851	3.53165e+06	2333503
	X - 23906			49814	LC/MS Neg								2834389		2521781		2675316	3.50621e+06	163722	265305		326535				3807167			2733892		1889570	1.026e+06	80122		146221	418397	809226	110890	64494
	X - 23908			49816	LC/MS Neg								3362571	6378823	3607859	1514893	2396320	1.87323e+06	1389159	2052440	1074622	1997713	2154411	871724	1084328	1382895	1665399	956955	956750	1437879	2526574	2580504	3124806	1093973	2489406	36499	67647	364163	189667
	X - 23942			49851	LC/MS Neg									110187	52054	97663	120479	198974	55135	24317		40627	641077	69780	42513	104156		19283		204193	165202	68873	201276	559783	122804	1277564	72609	945366	1266244
	X - 24231			52268	LC/MS Pos Early								7604407	7420464	7.49254e+06	9784695	10209554	12171878	759981	682418	809848	983411	8533830	11565020	12514332	11685993	11848625	10428501	9302693	13066592	15109957	12821993	13071519	15637971	14908471	12357897	11595048	594801	671736
	X - 24238			52276	LC/MS Pos Early								1.98916e+06	1254123	2224164	1.98138e+06	2239447	2445664		192142	126550	240824	1850233	2330228	2116865	2600866	2669954	3030185	2483854	2458533	1813085	2748869	1945101	1.58339e+06	2767099	3100145	2403127	4887743	5524787
	X - 24246			52289	LC/MS Pos Early								13164920	30624792	20208652	19977740	23876434	29801672		127060				1188642	739479	1284129	2978170	1194494	1558308	905810	1282704	3112586	2023843	1286664	3411694		1730542
	X - 24359			52555	LC/MS Neg								541842	598288	432799	603592	666047	518263	20915	40803	22464	21101	776757	1055208	967523	822664	783684	880969	1046158	675187	971618	709684	787547	874263	1138068	493235	641452	371277	338242
	X - 24425			52655	LC/MS Pos Early								8719873	11629614	9135587	11824238	11539165	14497116	4093326	2649955	3545710	14673141	9611769	18380476	14851110	18730712	10616239	14939078	7.4808e+06	19927456	17362136	11664105	11570516	35618240	12940983	45909224	16257912	46222536	72183344
	X - 24435			52665	LC/MS Neg								107240	216159	84916	155179	119103	158791	595959	2160599	262305		303625	1242124	3108422	1149121	69759	1565387	579825	399154	1383928	1621491	7459506	434331	2.04833e+06	230359	145003	728506	313375
	X - 24455			52772	LC/MS Pos Early								3229363	2174129	3.63872e+06	2692708	3057947	2991239	245459	296762	115286	348641	2180916	3603065	3793162	3.99987e+06	3737471	2779888	2507476	4424078	3545058	3.70406e+06	3190114	4719444	4382625	3826629	3918522	2569909	1900327
	X - 24456			52773	LC/MS Pos Early								607050	409832	689304	422818	494907	594344				116859		805898	702392	987826	790954	677503	475140	826224	1042453	951479	805569	1.63252e+06	1348784	1159541	1867803	1.75616e+06	899543
	X - 24474			52791	LC/MS Pos Early								59610920	40923460	61699188	63297412	54918296	74482488	11226936	12260306	8527719	16667481	54145100	40398672	36298720	39830472	97234072	127663576	80517288	103610088	90881080	114166576	91844288	81828224	126905512	127171864	110974480	184451376	264081632
	X - 24588			52909	LC/MS Neg								215564	169962	112035	344809	217570	207454	39611	35828	31229	51030	90450	397728	294346	376348	151427	209242	328642	228826	332925	152243	259776	185976	231465	321626	153874	127159
	X - 24626			53053	LC/MS Neg									122319	127163		30911	123799						19386							200802	96170	128164	117769	125431	119241	123616	264856	220864
	X - 24640			53068	LC/MS Neg								3414030	3161886	3332456	3979781	4069637	3765402	673013	364906	279405	418516	3828632	3240100	3293314	3.43101e+06	3.36504e+06	3334826	3551962	3804395	3774896	2795548	3117359	3278731	3394484	3748980	3.65372e+06	1731859	1801536
	X - 24642			53070	LC/MS Neg														1424082	1.93173e+06	1860667	1490227														658241			36585
	X - 24650			53078	LC/MS Neg								64847	95173	43374	71551	122333	107358	16897		22316		211215	116396	124228	98482	274385	273719	707009	49489	872846	376519	883270	226173	562085	211072	263171	107558	55334
	X - 24653			53081	LC/MS Neg								669103	478299	693572	437333	610977	595014	32077				217495	1207505	1166345	636432	656887	554302	761299	651369	733878	1258454	821923	676822	778318	398039	720085	79854	138764
	X - 24658			53086	LC/MS Neg								105940	96066	97735	92470	98822	164935	113859	126209	130605	152107	75358	108327	72159	86029	99900	103971	80614	89753	17734	53228		22264		854815	645786	916218	259113
	X - 24660			53088	LC/MS Neg								1130561	1176202	1006009	1223318	1129892	953676	358559	417229	249758	405824	2343011	782405	612409	665726	939540	1274744	1504718	620870	1180749	1.03886e+06	1177623	888930	1241584	845619	834195	1086181	688860
	X - 24664			53092	LC/MS Neg								26983168	13511561	20799888	29604972	32016964	35340772	2098299	1690926	724627	2.68339e+06	9504159	27880664	28176632	30977436	6337958	6372544	10987518	20550936	6.73609e+06	6193648	5563858	4995754	7123735	24518388	23576104	2156709	1303442
	X - 24665			53093	LC/MS Neg								583976	916600	427870	685599	1079875	679845	330215	279458	280801	371955	319074	685216	798550	672941	82657	101897	236640	383361	160995	80983	193609	36800	166960	1305861	1501602	141304	246818
	X - 24667			53095	LC/MS Neg								114682	72515	86512	73420	103404	93604	21159	16548	14670	32098		114077	134188	101989	109770	139409	197149	84700	118797	170973	56881	65949	108700	598906	469367	344141	24898
	X - 24668			53096	LC/MS Neg								478958	333441	364186	310005	350374	384425	256607	218037	174271	216750	186356	421234	331994	372966	321035	275736	525393	421436	462791	598777	366529	406604	459387	2748285	1.76463e+06	6018564	740249
	X - 24669			53097	LC/MS Neg								555664	669612	466711	441524	572153	398936	150222	215944	109643	173979	3686261	381828	323013	263772	2112954	2122765	2.09263e+06	273795	1227955	1318940	680819	941684	1230908	394543	394423	1.98649e+06	476254
	X - 24670			53098	LC/MS Neg								219164848	108529920	143792320	298187296	343656704	208244368	36516824	41625368	24444082	44264240	59508828	409078592	359566752	353421056	63687048	67340728	152121552	204315648	107832040	87789840	110545096	70930320	107300968	303487840	249936336	26193414	22197332
	X - 24672			53100	LC/MS Neg								30914648	16940834	23520248	32022018	35788920	21544520	5906824	8261392	3.87806e+06	7800281	150446	37738012	31176124	36831560				27195300			6938992			38914252	30401274
	X - 24674			53102	LC/MS Neg								961104	1.86822e+06	959743	1005210	1303418	983288	162430	212852	142029	166019	208334	579430	730271	647447	224303	157434	253184	483877	345772	252956	385163		246289		609518	77854
	X - 24680			53108	LC/MS Pos Early								4427944	5707101	4685449	4080045	6143328	8067543	2598942	3277021	2602333	4171581	6.42908e+06	4891836	6.37975e+06	5694441	4883725	4284892	5195211	4748085	8804948	8467937	5828886	7351757	8483847	11680472	8239059	21094472	19902688
	X - 24683			53111	LC/MS Pos Early								58639	136872		130217	141064	98201					519946	178469	218679	221412	178115	154696			134085	220186	298533	314243	453007	267171	273020	8410201	9661819
	X - 24688			53116	LC/MS Pos Early								523905	679191	858410	1041926	967689	1521589					1135382	601183	880668	500279	1283521	1273846		1272067	855985	1537610	859693	1098877	2223165	755381	3135326	8466655	24987656
	X - 24697			53125	LC/MS Pos Early								4750922	3827265	4517320	5579109	4528252	3620222	6144685	2960011	3114012	4225504	5764690	2824435	3416388	5292617	6765729	2947687	1938621	5728189	5293414	2956951	6884076	2084736	5474385	1863257	7196200	1623112	616621
	X - 24699			53127	LC/MS Pos Early								13113741	13908346	18615838	13774665	21394950	30530144		2325509		5114759		13486133	13731167	13860547	9214158	13078259	10909202	17210052	20176488	6850035	8958586	24110540	8609330	19575460	41698896	43429380	49396748
	X - 24710			53138	LC/MS Neg												29821						138478	151781	130657	162577	158000	143436	149472	146322	204095	171684	175862	226538	208843	173997	156697	98457	89142
	X - 24715			53143	LC/MS Neg								424169	927353	600272	20946	2523309	4520768	39025			37948	142091	527452	264603	849688	211109	217569	334574	1486988	1231235	395131	704432	1821993	263728	1784389	2036080	2523416	22687320
	X - 24728			53157	LC/MS Pos Early								15430029	19116452	19629290	17673648	27310040	32662880	4443260	10105186	4038864	7.21328e+06	51465968	18179710	25995550	27412606	26093066	22567728	19171644	21874768	31632132	32966302	20693316	29186788	45699456	39085220	27369850	24524210	27554494
	X - 24813			54841	LC/MS Neg								312070	373946	312469	113424	249783	308354	413254	397688	340506	497626	144756	139193	138544	200401	112221	132002	192401	69978	262713	426320	267809	84955	233450	238809	275428	427026	148446
	X - 24842			54870	LC/MS Neg								608230	479334	636220	486332	430299	479581	40243	57914	37138	104260	505982	753615	775757	849041	798226	664788	763405	696361	915469	939516	679457	939902	882044	802608	767597	392893	330241
	X - 24989			57858	LC/MS Neg								218358	182917	229061	228018	247422	256194	61340	81810	40139	107890	136807	183957	188481	206779	235697	226924	202845	181230	257029	299088	263727	204617	316977	484392	459745	1026098	977592
	X - 25010			61532	LC/MS Neg								260563	199759	227570	219215	304353	288399		20039		23814	132375	314099	329409	309385	288171	249992	344496	248078	294678	290076	205463	239554	245126	313674	271297	476700	425447
	X - 25033			61597	LC/MS Neg								116367	97695	97132	102946	98275	141482					95887	122370	127426	123281	124365	124511	129494	110524	220494	193834	193784	195828	198432	230150	267524	154233	126787
	X - 25053			61617	LC/MS Neg								316919	276231	293896	311980	358050	410818					259612	358054	332854	392361	343429	287085	355688	334067	758469	673052	590117	779400	600072	726742	773363	233688	182227
	X - 25076			61640	LC/MS Neg								96256	440563	101147		71887	93075				171407	153954		38448		17940	28946	25325			259571	52044	22963	72003	24717		52875	36358
	X - 25109			61682	LC/MS Pos Early								5264267	3800682	4893031	4513491	3881027	3.95887e+06	3272325	4578077	3125689	6707206	252943	2943523	3448958	3155803	3066943	3163138	2423305	2989508	4879284	5001003	5026624	4794908	5598484	10960939	5934832	215787	141416
	X - 25111			61684	LC/MS Pos Early								2559275	3.15481e+06	3115632	3.25218e+06	3946132	3079828	478699	1207854	280090	1186397	3.16311e+06	2565692	3031838	3311138	3488179	2357876	1408070	2966041	3591290	1682966	2934750	2520587	3573671	909803	6252029	1.00937e+06	699891
	X - 25164			62076	LC/MS Pos Early								16859684	17728090	17422054	16248722	21161584	22339624	3903846		3644893	5854947		19842754	20187204	21200160	19328468	15211802	17007642	22242912	30055852	32546164	24747220	23941076	32797654	27175680	22060684	14384361	18471576
	X - 25206			62387	LC/MS Pos Late								1.44006e+06	998107	1078484	1923394	2164145	1710177	549030	347649	498408	616613	804586	2534451	1089540	1946941	1593435	1369374	992231	2622141	1419416	1404560	1159606	1470559	1.39642e+06	1562095	1103324	880607	998839
	X - 25247			62464	LC/MS Neg								127738536	113816360	120408328	146727104	142743200	158819328	12354726	12579395	6257863	25876304	59315048	125383896	132970176	136115760	138831120	113499752	107482688	105995320	120255864	138670112	117478288	110641872	138743680	97147352	105916488	28527768	39091332
	X - 25326			62619	LC/MS Neg								75084	58853	68415	76659	114958	121657					81968	102082	105012	105697	113076	98071	111094	96827	150841	156459	135802	126625	120300	126840	101600	54378	62446
	X - 25433			62749	LC/MS Neg											42661		26758					2108029	65358	55679	80833	1907464	2322329	2006593		483568	480078	243399	452319	248284	58077	85032	3189968	948165
	X - 25435			62751	LC/MS Neg								153035	55572	88086	209040	232393	215931		22631	31944	53728	1293789	124325	100413	116028	861808	1195135	1023093	154949	433301	294249	418328	313715	290318	93205	95883	629178	2100465
	X - 25477			62901	LC/MS Neg								545831	1757550	589709	142741	450126	420675	209912	13846	495628	2544250	797130	246857	353174	240568	210527	292760	369490	132999	265504	1148551	453027	430281	394061	84380	114552	138488
	X - 25487			62911	LC/MS Neg								267183	829602	239842	122136	234361	354310	39370		60830	485722	320219	169415	188030	159208	125087	177976	204067	58941	196340	488923	221066	140539	261396	253813	273976	279844	555288
	X - 25489			62913	LC/MS Neg								648638	1089490	672751	728744	696512	485407		30190		27179	320272	691128	591232	649342	469211	478775	473614	754747	708042	422153	526479	396278	652519	217811	1032521	53267	45153
	X - 25491			62925	LC/MS Pos Early								24492326	18064060	21833516	20287188	21754838	24777106	18522160	18611300	17752816	27227512	12155781	28424918	27034012	32409616	41732752	33500232	25888314	38531124	39035164	38162192	38831560	36486136	43251832	30568866	35329960	1658006	488815
	X - 25492			62926	LC/MS Pos Early								3963804	3236497	4092888	4668050	4396737	5725655	180490	156237		177313	2401795	3955791	4489947	4115792	4994077	4916145	4345353	5069601	5439226	5965570	5101514	5848599	5889660	2492925	2938987	483136	366218
	X - 25519			62963	LC/MS Pos Early									257998	223135	289495	213425	289227		250097	83481		167135	198543	305674	173191	266332	291194	230056	319690			151919	184995	136529				132431
	X - 25520			62964	LC/MS Pos Early								816682	565602	721159	891510	845385	832707	399209	574392	283326	274007	570216	705830	859669	1129724	993497	873889	521584	1040728	586697	633415	934499	735840	1050477	506554	697488		663060
	X - 25521			62965	LC/MS Pos Early								1251705	956159	1222340	1267571	1306240	1392510	191772	289817	93319	360538	654282	1331491	1403809	1.40726e+06	1892397	1862702	1258535	1983107	924568	1253094	1077280	1145939	1429195	1873400	2158469	4546404	8158658
	X - 25522			62966	LC/MS Pos Early																			72970	88651		154072		79650		187961	476091	622915	258088	586141	235788		383729	532837
	X - 25539			63041	LC/MS Neg								91352	57530		37425	58835	64913						102417	91689	97734	92154	78554	133413	50336	149353	61420	89462	61563	80318		64067	50508
	X - 25545			63080	LC/MS Pos Early								14248825	22381148	12675962	7406171	10994394	13104271	4152206	5508678	3.70398e+06	6107145	10844133	6901274	5967356	5213685	6160647	5856918	6729287	5236470	5300783	16612690	12040900	11473641	7630196	4540735	6995427	8908917	8.31718e+06
	X - 25556			63091	LC/MS Pos Early								14358695	26101820	8825187	6463490	10140195	10774576				1208439	7828641	9054933	7361996	9093776	9451261	9203355	11734431	6394913	10402379	21553040	16978348	9706071	16563246	5908744	6963332	7596533	11882100
	X - 25563			63098	LC/MS Pos Early								1.42573e+06	2472881	1235679	612041	1198767	1388064		162258		130655	501341	644550	567320	459223	601903	795084	856458	544753	576111	2579847	951338	1287310	681529	456677	462253	395317	732279
	X - 25594			63145	LC/MS Pos Early											437790									518820		411106			462924			144203			508216	314761		298962
	X - 25676			63445	LC/MS Neg								310827	876734	345943	109624	398124	600001	27729		65069	503805	439223	104657	254545	140025	129325	123611	133675	35528	271877	645978	303016	183878	469109	417017	293374	131775
	X - 25706			63475	LC/MS Neg								116921	167681	135013	37079	106717	129374				76573	106855	28053	29324	29163	33229	43265	31039		31493	128607	56073	56593	50492	41952	57102	68447
	X - 25707			63476	LC/MS Neg								104308	283166	84498	40453	119766	175993			100077	778253	200106	38474	89899	55622	29902	53143	67329		49251	163750	97858	39858	89448	48665	100008	244794	231566
	X - 25709			63478	LC/MS Neg								258262	1313687	367689	82410	284973	464991			27416	364989	999285	112705	244892	140495	120118	151095	250712	49795	186426	703951	281640	247445	275829	565187	621755	276677	173068
	X - 25716			63485	LC/MS Neg								180362	637440	138266		98812	65652				79386	96882	37783	55176		22744	66293	81953			271582	100519	139077	65764			129775
	X - 25717			63486	LC/MS Neg								125215	477667	135106	63758	204220	323608	68679		145246	593535	271473	99922	190832	106252	75155	116492	171511		163007	260487	157077	54968	189218	230242	151495	143207
	X - 25793			63563	LC/MS Pos Early								7.09027e+06	5338805	6488194	7457280	6.99919e+06	5928109	1.79504e+06	1846601	1952617	1.8142e+06	2215986	8190768	6340498	6806012	8646838	7511871	8165062	10698883	6477739	7911964	7.65175e+06	12879901	8460915	4129272	4576685	1882660	7687002
	X - 25827			63633	LC/MS Neg									178451				87971	420198		1380610	5464356	962343		76972				47569			163492						27824
	X - 25828			63634	LC/MS Pos Early								574648	2922617	1799515	636495	2784191	3623870	4660236	7821899	4829197	5975774	1682687		514900	465428	267056				601331	647873	711438		1345986	2963638	1985773	973226	800434
	X - 25832			63638	LC/MS Pos Early								2150017	1646153	2159159	2602902	2263892	2654847	108416	327209	101612	431458	1158706	2161950	2260056	2229204	2568045	2183489	1899256	2207041	2514423	2640694	2271318	3421734	2541420	4452810	4369899	10415852	12332929
	X - 25837			63703	LC/MS Neg								540193	256723	229519	439096	185875	307198			48795		31281	1535638	2404062	2140266	1323824	952956	1293141	1475045
	X - 25838			63704	LC/MS Neg								188429	114640	284520	384605	332647	191998		95435		20976	417939	119240	101698	193672	193832	113193	104161	192265	126228	92966	138545	75486	102400	41948	719480	107102	210940
	X - 25853			63719	LC/MS Pos Early								1626827	1437114	1403823	1608718	1744140	2252474	340992	391377	486649	443248	796671	2017953	2129101	1718092	1866958	1627650	1377999	2218568	2131341	2356016	2443417	3126129	2610176	1187127	1.95613e+06	1.88993e+06	2647664
	X - 25854			63720	LC/MS Pos Early								1921231	978327	1.54116e+06	2998772	4037969	3454996						1304730	1339077	902087	2309212	891087	2.55529e+06	1476617	3777668	3505344	2.83433e+06	3026630	3291925
	X - 25858			63746	LC/MS Neg											23691	19472	27556						56820	23408	44755	33368		24804	45687	71237		65200	188838	15538	35361	15811	700355	1466418
	X - 25881			63781	LC/MS Pos Early								2167606	3.86819e+06	3124369	4375198	4548903	4883222	249718	203151	142888	230648	7620115	4339680	2622239	4747727	4906785	3900055	1528428	8770821	18025420	3503955	4843539	30881424	17022246	5384842	10177214	20055042	45995860
	X - 25882			63782	LC/MS Pos Early								415306	787778	408858		973357	873202	264989	560252	330739	656153	22058800	822265	605113	625883	512853	739152	601338	2545008	1.00532e+06	712059	650513	2202023	791297	5896283		21806544	24804898
	X - 25884			63784	LC/MS Pos Early								491305	1.70474e+06	553270	686118	738004	286945		102165			388795	149193	178308	269110	549073	288261	158247	295022	251905	466150	610247	288152	424558	358292	892027		624667
	X - 25948			63899	LC/MS Pos Early								14832832	13907678	17115712	13599805	14214052	11781745	7351742	4883094	5066411	4486789	5652219	11780692	13863494	14633761	18388784	15181657	10160348	15085512	18250048	28051232	28680280	15217524	23964272	6483336	10489869	3589244	4450704
	X - 25950			63901	LC/MS Pos Early								298787648	753721472	411569088	532585344	583339200	545246848	345525248	332612384	291356352	386909728	486013184	332409152	310159872	446968160	564532224	375674304	286373280	404713216	375796608	479726784	710584896	286112928	706287872	85967800	184220896
	X - 25955			63906	LC/MS Pos Early								14573439	17558820	10374285	6162991	10952439	9727634	4705406	7234213	3552824	10090285	16620113	9481538	9346130	9440286	9311987	9948449	12010629	7989600	9991889	20461188	17695620	14657247	21980834	8598263	10777405	6887475	7699871
	X - 25958			63909	LC/MS Pos Early								81793608	107062216	100395296	67287360	92469768	61281128	37936336	35227380	27691992	48497364	77246496	60699768	82174344	81942560	84723160	56182384	57339600	62015996	47935136	80715240	84668168	61246684	86309096	23633982	38233416	2203108	1.94961e+06
	X - 25982			63972	LC/MS Pos Early									4066685	578995			497532

## Sheet: ScaledImpData
												CLIENT IDENTIFIER	c1m1	c1m2	c1m3	c2m1	c2m2	c2m3	c3m1	c1m2	c4m1	c1m4	c1m2	c2m1	c2m2	c2m3	c1m1	c1m2	c1m3	c2m2	c1m1	c1m2	c1m3	c1m4	c1m5	c5m2	c5m1	GF1	GF2
												PARENT SAMPLE ID	6008009	6008010	6008011	6008012	6008013	6008014	6008015	6008016	6008017	6008018	6008019	6008020	6008021	6008022	6008023	6008024	6008025	6008026	6008027	6008028	6008029	6008030	6008031	6008032	6008033	6008034	6008035
												SAMPLE NAME	BAYL-05736	BAYL-05737	BAYL-05738	BAYL-05739	BAYL-05740	BAYL-05741	BAYL-05742	BAYL-05743	BAYL-05744	BAYL-05745	BAYL-05746	BAYL-05747	BAYL-05748	BAYL-05749	BAYL-05750	BAYL-05751	BAYL-05752	BAYL-05753	BAYL-05754	BAYL-05755	BAYL-05756	BAYL-05757	BAYL-05758	BAYL-05759	BAYL-05760	BAYL-05761	BAYL-05762
												GROUP NUMBER	4	4	4	4	4	4	3	3	3	3	5	5	5	5	6	6	6	6	7	7	7	7	7	1	1	2	2
												SAMPLE AMOUNT MG	142.1	111.2	143.2	98	113.3	117.4	73.1	62.6	103.9	72.7	78.9	108.4	163	120.9	136.9	111.9	97.4	113.4	77	100.4	82.7	83.9	93.9	76.1	68.3	84.4	94.5
												SAMPLE NUMBER	242	243	244	245	246	247	248	249	250	251	252	253	254	255	256	257	258	259	260	261	262	263	264	265	266	267	268
PATHWAY SORTORDER	BIOCHEMICAL	SUPER PATHWAY	SUB PATHWAY	COMP ID	PLATFORM	CHEMICAL ID	RI	MASS	PUBCHEM	CAS	KEGG	Group HMDB	SAV40 C.scindens	SAV40 C.scindens	SAV40 C.scindens	SAV40 C.scindens	SAV40 C.scindens	SAV40 C.scindens	SAV40 Controls	SAV40 Controls	SAV40 Controls	SAV40 Controls	SAV42 C.leptum	SAV42 C.leptum	SAV42 C.leptum	SAV42 C.leptum	SAV43 C.hiranonis	SAV43 C.hiranonis	SAV43 C.hiranonis	SAV43 C.hiranonis	SAV44 C.scindens	SAV44 C.scindens	SAV44 C.scindens	SAV44 C.scindens	SAV44 C.scindens	SAV46 DMSO Controls	SAV46 DMSO Controls	Old GF Controls	Old GF Controls
1481	(16 or 17)-methylstearate (a19:0 or i19:0)	Lipid	Fatty Acid, Branched	38296	LC/MS Neg	100002356	5993	297.28	3083779	2724-59-6		HMDB37397	1.1742	2.8018	1.3191	0.623	1.5532	2.3092	2.1471	3.0187	0.8194	2.4465	0.4584	0.5121	1	1.693	0.3278	0.4426	0.3497	0.5673	0.7826	1.2646	2.004	0.5008	1.329	1.1766	0.6097	0.6443	0.3662
3951	(3'-5')-adenylyladenosine*	Nucleotide	Dinucleotide	62396	LC/MS Neg	100020723	2173	595.142	94231				4.804	5.8765	0.3351	0.2636	0.2636	0.7096	4.0154	3.6983	5.0213	4.0791	0.2636	1	0.2636	0.2636	0.2636	0.2636	0.2636	0.2636	0.2636	0.8024	0.2673	0.2636	0.3358	0.2636	0.2636	0.2636	0.2636
3948	(3'-5')-adenylylcytidine	Nucleotide	Dinucleotide	52753	LC/MS Neg	100009062	1920	571.131	10875494	4833-63-0			0.8166	1.7304	0.2224	0.2224	0.2224	0.2224	0.954	1.1498	1.3219	1	0.2224	0.2224	0.2224	0.2224	0.2224	0.2224	0.2224	0.2224	0.2224	0.2224	0.2224	0.2224	0.2224	0.2224	0.2224	0.2224	0.2224
3949	(3'-5')-adenylylguanosine*	Nucleotide	Dinucleotide	62760	LC/MS Neg	100020724	1980	611.137	444337				1.4454	1.7703	0.0925	0.0925	0.0925	0.1189	1	0.9073	1.3002	1.4868	0.0925	0.0925	0.0925	0.0925	0.0925	0.0925	0.0925	0.0925	0.0925	0.2091	0.0925	0.0925	0.0925	0.0925	0.0925	0.0925	0.0925
3950	(3'-5')-adenylyluridine	Nucleotide	Dinucleotide	52740	LC/MS Neg	100009060	2002	572.115	112074	3051-84-1			0.5148	1.0356	0.1122	0.1122	0.1122	0.1122	1	1.1607	1.6051	0.6682	0.1122	0.1122	0.1122	0.1122	0.1122	0.1122	0.1122	0.1122	0.1122	0.1122	0.1122	0.1122	0.1122	0.1122	0.1122	0.1122	0.1122
3955	(3'-5')-cytidylyluridine*	Nucleotide	Dinucleotide	62399	LC/MS Neg	100020728	1522	548.104					0.7059	1.0096	0.7059	0.7059	0.7059	0.7059	0.9904	1.8514	1.9421	0.9793	0.7059	0.7059	0.7059	0.7059	0.7059	0.7059	0.7059	0.7059	0.7059	0.7059	0.7059	0.7059	0.7059	0.7059	0.7059	0.7059	0.7059
3956	(3'-5')-guanylyladenosine*	Nucleotide	Dinucleotide	62761	LC/MS Neg	100020725	1950	611.137					1.4609	1.6459	0.2831	0.2831	0.2831	0.2831	0.2831	0.6443	0.8901	1.1099	0.2831	0.2831	0.2831	0.2831	0.2831	0.2831	0.2831	0.2831	0.2831	0.2831	0.2831	0.2831	0.2831	0.2831	0.2831	0.2831	0.2831
3957	(3'-5')-guanylylcytidine	Nucleotide	Dinucleotide	52746	LC/MS Neg	100009064	1670	587.126	107595	4785-04-0			0.6373	2.0452	0.6373	0.6373	0.6373	0.6373	0.7162	1.2838	1.5444	0.7014	0.6373	0.6373	0.6373	0.6373	0.6373	0.6373	0.6373	0.6373	0.6373	0.6373	0.6373	0.6373	0.6373	0.6373	0.6373	0.6373	0.6373
3958	(3'-5')-guanylyluridine	Nucleotide	Dinucleotide	52743	LC/MS Neg	100009056	1772	588.11		4785-07-03			0.6442	1.3428	0.5978	0.5978	0.5978	0.5978	0.8148	1.1852	1.6905	0.5978	0.5978	0.5978	0.5978	0.5978	0.5978	0.5978	0.5978	0.5978	0.5978	0.5978	0.5978	0.5978	0.5978	0.5978	0.5978	0.5978	0.5978
3959	(3'-5')-uridylylcytidine*	Nucleotide	Dinucleotide	62398	LC/MS Neg	100020729	1591	548.104					0.214	1.5047	0.214	0.214	0.214	0.214	0.926	1.074	1.1402	0.3738	0.214	0.214	0.214	0.214	0.214	0.214	0.214	0.214	0.214	0.214	0.214	0.214	0.214	0.214	0.214	0.214	0.214
1711	(R)-3-hydroxybutyrylcarnitine	Lipid	Fatty Acid Metabolism (Acyl Carnitine, Hydroxy)	43264	LC/MS Pos Early	100003926	2400	248.149	53481617			HMDB13127	0.9191	1.9174	0.7114	0.0752	0.3926	0.2422	5.7692	5.4085	4.5178	4.5722	1.7797	0.0752	0.0752	0.0752	0.5981	0.0752	0.652	0.8343	1.0809	1.7806	1.6215	0.0752	2.5354	0.0752	0.8466	0.1516	0.0752
1712	(S)-3-hydroxybutyrylcarnitine	Lipid	Fatty Acid Metabolism (Acyl Carnitine, Hydroxy)	52984	LC/MS Pos Early	100009271	2340	248.149				HMDB13127	1.1019	1.5106	0.8132	0.1671	0.5626	0.4498	2.0119	2.0636	1.7208	1.4185	1.1682	0.1671	0.2035	0.1671	0.4359	0.4906	1	1.117	0.8818	2.1165	1.4121	0.5294	2.8845	0.2506	0.1671	0.3483	0.1671
5459	1,2,3-benzenetriol sulfate (2)	Xenobiotics	Chemical	48762	LC/MS Neg	100006374	1709	204.981					1.6394	0.7581	1.0934	1.0467	0.599	0.3969	0.3969	0.3969	0.3969	0.3969	0.3969	2.0754	2.1495	1.6977	0.7293	0.9533	0.6384	1.5083	0.766	0.8734	0.5637	2.2554	1.7664	0.3969	1.6314	0.3969	0.6473
1086	1,5-anhydroglucitol (1,5-AG)	Carbohydrate	Glycolysis, Gluconeogenesis, and Pyruvate Metabolism	20675	LC/MS Neg	100000580	802	163.061	64960	154-58-5	C07326	HMDB02712	0.7313	0.5281	0.6388	0.4527	0.613	0.7902	2.3938	2.1382	2.3082	2.6061	1.1859	1.7093	1.5524	1.9324	2.1023	1.6753	1	2.1727	1.091	0.6528	1.3882	0.4736	0.6612	0.2017	0.3956	0.3224	0.2347
341	1-carboxyethylisoleucine	Amino Acid	Leucine, Isoleucine and Valine Metabolism	62558	LC/MS Neg	100020427	2628	202.108					0.6575	0.6575	0.6575	0.685	0.7327	1.9225	2.4246	2.3913	2.0837	1.0144	0.6575	0.6575	0.6575	0.6575	0.6575	0.6575	0.6575	0.9856	0.6575	0.6575	0.6575	1.5123	0.6575	0.6575	0.6575	0.8588	0.828
296	1-carboxyethylleucine	Amino Acid	Leucine, Isoleucine and Valine Metabolism	62559	LC/MS Neg	100020425	2663	202.108					0.1087	0.1087	0.1087	0.1134	1.071	1.8914	1.5512	0.929	1.3011	0.3135	0.1087	0.1087	0.1087	0.1087	0.1087	0.1087	0.1087	0.1087	0.1087	0.1087	0.1087	0.2986	0.1087	0.1087	0.4976	7.479	4.3065
138	1-carboxyethylphenylalanine	Amino Acid	Phenylalanine Metabolism	62566	LC/MS Neg	100020419	2844	236.093					0.4392	0.4392	0.4392	0.4392	0.4392	1.3421	0.4392	1.0308	0.9692	0.8938	0.4392	0.4392	0.4392	0.4392	0.4392	0.4392	0.4392	0.4392	0.4392	0.4392	0.4392	0.4392	0.4392	0.4392	0.6516	9.6135	7.6261
364	1-carboxyethylvaline	Amino Acid	Leucine, Isoleucine and Valine Metabolism	62562	LC/MS Neg	100020423	2008	188.093					0.3625	0.5314	0.6555	0.6651	1.2392	2.0303	3.0469	3.5787	2.6294	1.0807	0.3625	0.3625	0.3625	0.3625	0.3625	0.3625	0.3625	1.0531	0.4859	0.6061	0.3773	1.5635	0.3625	0.3625	1.0387	0.9613	0.7922
2702	1-linoleoyl-2-linolenoyl-digalactosylglycerol (18:2/18:3)*	Lipid	Galactosyl Glycerolipids	54896	LC/MS Pos Late	100010872	2073	956.63					0.8928	0.7458	0.9616	0.779	0.8268	1.1062	0.7458	0.7458	0.7458	0.7458	0.7458	0.7855	1.1343	0.9542	1.0384	0.9084	0.7458	1.9366	1.2235	0.7458	0.8467	1.8653	1.2478	1.2253	1.2515	1.1429	0.7715
2442	1-linoleoyl-GPG (18:2)*	Lipid	Lysophospholipid	54885	LC/MS Neg	100009227	5516	507.273					2.2048	1.5981	1.6875	1.807	0.95	0.4532	10.1581	17.3429	12.7107	6.4125	0.6009	1.4081	1	1.147	0.7878	0.6042	0.2245	1.9561	0.1719	0.2892	0.7179	2.3789	0.3273	0.1719	0.2002	0.1719	0.401
86	1-methyl-4-imidazoleacetate	Amino Acid	Histidine Metabolism	32350	LC/MS Pos Early	100001208	2064	141.066	75810	2625-49-2	C05828	HMDB02820	1.004	1.0848	0.8368	1.077	1.0326	0.6824	21.1372	29.6629	21.0015	28.1784	1.2429	0.9887	1.2774	0.8396	0.978	0.7823	0.8838	1.4197	0.7447	1.1734	0.7649	1.0256	1	0.5221	0.4977	0.5504	0.5349
87	1-methyl-5-imidazoleacetate	Amino Acid	Histidine Metabolism	62946	LC/MS Pos Early	100002910	1989	141.066	6451814	4200-48-0		HMDB04988	1.0691	1.7222	1.2404	0.6346	0.6869	0.5232	6.9495	8.4496	6.5121	1.8594	1.7761	0.9228	1	0.9117	0.7019	0.5134	0.5936	0.984	1.0971	0.6952	1.8327	0.8584	1.3072	2.3008	1.7124	0.7424	0.3963
4306	1-methyl-beta-carboline-3-carboxylic acid	Xenobiotics	Food Component/Plant	43449	LC/MS Neg	100004434	3190	225.067	5406157	22329-38-0			1.5242	1.0144	1.3075	1.2956	1.082	1	0.4904	0.1516	0.2276	0.288	0.1411	1.5539	1.2478	1.5464	1.2264	1.2256	0.8132	1.607	0.2141	0.2047	0.2616	0.1004	0.226	2.0616	2.5619	0.6288	0.5543
3819	1-methyladenine	Nucleotide	Purine Metabolism, Adenine containing	1527	LC/MS Pos Early	54	2133	150.077	78821	5142-22-3	C02216	HMDB11599	1.255	1.4661	1.2008	2.0351	1.8285	2.1623	0.3528	0.5791	0.181	0.7992	0.1062	0.0585	0.0432	0.1194	0.1749	0.0402	0.0402	0.1646	2.2035	1.8149	2.385	2.0701	2.5981	1.8581	1.5976	0.041	0.0403
85	1-methylhistamine	Amino Acid	Histidine Metabolism	43831	LC/MS Pos Early	100001204	3040	126.103	3614	501-75-7	C05127	HMDB00898	0.175	2.1474	0.3283	0.2518	0.2478	0.161	6.2262	7.5972	4.6032	5.9792	1.6717	0.161	0.161	0.161	0.161	0.161	0.161	0.161	0.161	0.21	0.161	0.161	0.161	0.161	0.161	0.161	0.161
68	1-methylhistidine	Amino Acid	Histidine Metabolism	30460	LC/MS Pos Early	100001051	2755	170.092	92105	332-80-9	C01152	HMDB00001	1.2161	1.2685	0.3474	0.0472	0.0228	0.0228	21.8282	27.9715	16.3275	21.2785	1.2378	0.0359	0.0228	0.0228	0.1724	0.0228	0.025	0.0228	1	0.3946	0.6807	1.5238	1.1503	0.0228	0.0228	0.0392	0.0228
3979	1-methylnicotinamide	Cofactors and Vitamins	Nicotinate and Nicotinamide Metabolism	27665	LC/MS Pos Early	55	1940	137.071	457	1005-24-9	C02918	HMDB00699	0.6808	0.3573	0.3438	0.8733	0.4653	0.892	2.533	2.2453	2.4177	2.6043	0.7697	0.7243	1.4217	0.3793	0.8226	1.4864	1.2573	0.4801	1.1656	1.1483	1	1.074	1.7564	0.8871	0.7596	3.7155	8.7275
4221	1-methylurate	Xenobiotics	Xanthine Metabolism	34395	LC/MS Neg	100001400	1099	181.037	69726	708-79-2	C16359	HMDB03099	3.1931	2.7279	2.5397	3.4807	3.0606	3.0401	0.8362	0.8156	0.3767	1	0.1048	0.2025	0.223	0.2009	0.2626	0.2221	0.2591	0.154	3.6354	3.0268	4.4083	1.5835	4.1293	0.9639	2.545	0.1048	0.1048
2440	1-oleoyl-GPG (18:1)*	Lipid	Lysophospholipid	45968	LC/MS Neg	100005716	5610	509.288					0.6456	0.9708	0.7049	0.5931	1.0348	0.5606	2.3127	5.0648	1.8001	1.8805	0.1662	1.3208	1.0292	1.9119	0.4892	1.2803	0.5121	1.1799	0.1662	0.3487	0.8565	1.1261	0.4138	0.1662	0.1662	0.1662	0.1662
2691	1-palmitoyl-2-linoleoyl-digalactosylglycerol (16:0/18:2)*	Lipid	Galactosyl Glycerolipids	54887	LC/MS Pos Late	100010874	2498	934.646					0.5982	0.6756	0.8086	0.62	0.7568	1.1026	1.1237	0.8088	0.7514	1.1555	0.4644	1.2672	1.5123	1.5219	0.9541	1	0.5239	1.9584	0.5672	0.7375	0.3841	1.7985	1.0903	3.0886	3.2262	3.949	3.4642
2692	1-palmitoyl-2-linoleoyl-galactosylglycerol (16:0/18:2)*	Lipid	Galactosyl Glycerolipids	54901	LC/MS Pos Late	100010893	2731	772.593					0.5922	0.7214	0.8484	0.5841	0.6221	0.8249	0.2778	0.9397	0.2778	0.2778	0.2778	1.0451	0.9365	1.1736	1.0632	0.611	0.2778	1.484	1.1971	1.1854	1.0114	1.61	1.7188	2.6988	1.0464	0.7999	1
2436	1-palmitoyl-GPG (16:0)*	Lipid	Lysophospholipid	45970	LC/MS Neg	100005717	5570	483.273	3300276				0.8253	1.2522	0.791	0.5636	1.2558	1.3656	2.378	2.8138	1.5502	1.92	0.3993	1.456	1.5409	2.2787	0.6394	1.3342	0.6803	1.617	0.7588	1	0.9482	2.8723	0.7361	0.1172	0.1472	0.0703	0.1248
89	1-ribosyl-imidazoleacetate*	Amino Acid	Histidine Metabolism	61868	LC/MS Pos Early	100001668	2006	259.092	5117448	29605-99-0	C05131	HMDB02331	1.6837	0.543	0.9727	0.656	0.2803	0.579	24.1332	22.4491	23.1176	16.9419	0.6281	1.4293	1.4112	1	0.8479	0.8765	0.8226	1.3142	1.382	1.6854	1.2286	1.6881	1.905	0.8761	0.3142	0.2709	0.1868
2251	1-stearoyl-2-linoleoyl-GPS (18:0/18:2)	Lipid	Phosphatidylserine (PS)	53009	LC/MS Pos Late	100000642	2689	788.544	9547091	322647-11-0			0.2899	4.7886	0.2899	0.2899	0.2899	0.5393	44.1071	60.435	55.7327	49.1605	4.8363	0.3181	0.2899	0.2899	0.2899	0.4504	0.2899	0.2899	0.8558	2.1127	0.5477	0.2899	0.7378	0.2899	0.2899	1.1442	0.8234
2250	1-stearoyl-2-oleoyl-GPS (18:0/18:1)	Lipid	Phosphatidylserine (PS)	19265	LC/MS Pos Late	100000639	3000	790.559	9547087			HMDB10163	0.7541	6.1495	0.7667	0.2113	0.4153	1.8811	47.5982	79.2448	76.3835	69.7243	8.7025	0.5881	0.2476	0.5618	0.7327	0.7789	1	0.2113	1.0984	3.1103	1.4069	0.4424	1.3395	0.2647	0.2113	1.2301	0.67
2438	1-stearoyl-GPG (18:0)	Lipid	Lysophospholipid	34437	LC/MS Neg	100001462	5816	511.304					0.7078	3.1331	0.9781	0.3124	0.9755	1.0643	4.5654	6.5012	4.4542	6.1222	1.0661	0.9184	1.2659	1.4486	0.444	1.5204	0.7721	0.837	0.8551	1.2538	1.162	1.4172	1	0.1126	0.1193	0.0929	0.0557
2430	1-stearoyl-GPS (18:0)*	Lipid	Lysophospholipid	45966	LC/MS Pos Late	100004327	1634	526.314	9547101				1.5244	4.7771	2.0096	0.7059	1.5482	1.2139	7.3323	6.2358	8.5987	4.9121	1.9395	0.8228	1	0.8551	0.5925	0.6306	0.9358	0.8555	1.1016	1.3079	1.1495	0.6156	0.9617	0.6976	0.4935	0.4606	0.2266
1374	10-heptadecenoate (17:1n7)	Lipid	Long Chain Monounsaturated Fatty Acid	33971	LC/MS Neg	100001278	5555	267.233	5312435	29743-97-3		HMDB60038	2.029	2.0857	1.4698	0.5778	1.0434	0.9516	2.4886	4.0826	1.9645	3.8393	0.5985	0.7299	1.428	1.4381	0.8629	0.81	0.8361	0.8887	1	1.4189	2.2833	0.3981	1.6101	0.9098	0.7333	0.325	0.2967
1796	10-hydroxystearate	Lipid	Fatty Acid, Monohydroxy	47123	LC/MS Neg	100005852	5370	299.259	9561835			HMDB37396	13.6466	26.62	21.5519	18.8193	21.4728	16.3051	0.3729	1.4717	0.4317	0.1314	0.0054	0.0756	2.5192	0.2851	1	0.1091	0.058	1.7919	0.6292	0.2738	4.5461	0.0359	0.9536	1.7524	5.0081	0.0054	0.0054
1382	10-nonadecenoate (19:1n9)	Lipid	Long Chain Monounsaturated Fatty Acid	33972	LC/MS Neg	100001277	5780	295.264	5312513	73033-09-7		HMDB13622	1.1072	1.9229	0.9437	0.6491	1.2992	1.2115	1.73	2.5398	1.2853	2.8705	0.5497	0.6827	1.4087	1.3219	0.6542	0.9699	0.6649	0.9455	1	1.3292	2.003	0.4657	1.5957	0.7468	0.6275	0.4831	0.3508
1810	12,13-DiHOME	Lipid	Fatty Acid, Dihydroxy	38395	LC/MS Neg	62	5137	313.238	10236635	263399-35-5	C14829	HMDB04705	1.1704	0.5561	0.9083	0.9013	0.5614	0.9612	5.075	3.2475	1.3838	3.336	0.7136	1.2599	1	0.967	0.869	0.892	1.0308	1.4079	0.882	1.597	1.2546	0.9337	1.8492	1.5038	1.3595	0.3064	0.6875
1785	13-HODE + 9-HODE	Lipid	Fatty Acid, Monohydroxy	37752	LC/MS Neg	100002196	5275	295.228	43013				1.0404	0.7242	0.646	1.0135	0.9467	1.1213	0.4357	0.1739	0.3932	1.8548	0.391	1.5428	1.2313	1.3697	1.2326	0.8635	0.8989	1.1744	1.0658	0.8539	1	0.9151	1.2341	1.2159	1.2046	0.4544	0.6019
1473	18-methylnonadecanoate (i20:0)	Lipid	Fatty Acid, Branched	62781	LC/MS Neg	100019953	6170	311.296	4383090				1.5931	2.941	1.2592	0.8851	1.906	3.3891	1.528	1.3929	0.4497	1	0.2832	0.757	1.1339	2.3719	0.3042	0.5361	0.1736	0.8774	0.883	1.4518	2.4093	0.4525	1.4377	1.3869	0.7283	0.7671	0.5242
3839	2'-deoxyadenosine	Nucleotide	Purine Metabolism, Adenine containing	1553	LC/MS Pos Early	211	2252	252.109	13730	16373-93-6	C00559	HMDB00101	0.421	2.9487	1.0715	0.8177	1.0545	1.7167	0.3293	0.3293	0.5489	4.7125	0.8973	0.4495	1.2008	0.869	1.2181	1.3239	0.6566	0.9915	0.7298	6.1187	1.5518	0.6859	3.0308	1.0085	1.0298	0.9269	0.4374
3837	2'-deoxyadenosine 5'-monophosphate	Nucleotide	Purine Metabolism, Adenine containing	46333	LC/MS Pos Early	100000485	1284	332.075	12599	653-63-4	C00360	HMDB00905	0.3003	2.2422	1	0.1687	0.5936	0.3571	1.4754	3.7524	3.5185	3.242	0.1687	0.1687	0.1687	0.1687	0.1687	0.1687	0.1687	0.1687	0.1687	0.5983	0.1687	0.1687	0.1687	0.1687	0.1687	0.1687	0.1687
3929	2'-deoxycytidine	Nucleotide	Pyrimidine Metabolism, Cytidine containing	15949	LC/MS Pos Early	100000125	2193	228.098	13711	951-77-9	C00881	HMDB00014	0.1837	0.4389	0.0691	0.0708	0.1371	0.3368	0.7552	0.8379	0.6012	1.1955	3.0495	2.3729	1.1386	1	0.5995	0.8968	5.3113	1.4888	1.6721	5.5664	3.7267	1.1605	5.0399	0.8244	0.8777	7.3346	6.6707
3870	2'-deoxyguanosine	Nucleotide	Purine Metabolism, Guanine containing	1411	LC/MS Neg	348	1700	266.089	187790	961-07-9	C00330	HMDB00085	0.2889	0.9044	0.1996	0.1419	0.2846	0.479	0.1167	0.1525	0.2444	1	2.2718	5.8237	2.3752	4.8392	2.5852	3.796	6.4192	3.5092	0.9399	2.6084	1.6019	0.2667	2.3272	0.3098	0.3968	3.4171	1.4632
3800	2'-deoxyinosine	Nucleotide	Purine Metabolism, (Hypo)Xanthine/Inosine containing	15076	LC/MS Neg	100000135	1688	251.079	65058	890-38-0	C05512	HMDB00071	0.2825	1	0.2439	0.15	0.3289	0.4856	0.1272	0.1638	0.1476	0.7816	3.9742	4.5281	2.1672	4.218	2.3627	2.9279	4.8992	2.7583	0.8628	2.2541	1.4211	0.2494	1.9888	0.256	0.3991	3.3268	1.2223
3904	2'-deoxyuridine	Nucleotide	Pyrimidine Metabolism, Uracil containing	52602	LC/MS Neg	536	1586	227.067	13712	951-78-0	C00526	HMDB00012	0.2502	0.4334	0.1382	0.1382	0.2325	0.3598	0.3926	0.3968	0.4754	0.3434	9.7584	6.6961	4.185	5.0388	4.0125	5.2174	7.0851	5.299	0.7468	1.2799	1.7169	0.2723	1.9113	0.4476	0.9831	4.8806	1.0169
3930	2'-O-methylcytidine	Nucleotide	Pyrimidine Metabolism, Cytidine containing	57554	LC/MS Pos Early	100010895	2411	258.108	150971	2140-72-9			0.1227	0.1871	0.1227	0.1227	0.1227	0.1227	0.3864	0.7545	0.5019	0.4073	2.8293	2.5325	2.2943	2.5053	2.5577	1.8416	3.6271	3.5783	2.4941	0.4133	0.5418	1.6775	0.6001	1	0.8836	1.797	0.6029
3892	2'-O-methyluridine	Nucleotide	Pyrimidine Metabolism, Uracil containing	57655	LC/MS Neg	100010896	1831	257.078	102212	2140-76-3			2.2086	2.8901	2.103	2.4666	2.0166	2.084	0.403	1.1748	0.5245	0.3811	1.3557	0.9643	0.7861	1	0.9649	0.6975	0.9792	1.1657	1.8381	1.7765	1.976	0.625	2.9071	0.863	0.8854	0.6276	0.2409
4343	2,3-dihydroxyisovalerate	Xenobiotics	Food Component/Plant	38276	LC/MS Polar	100002417	1050	133.051	677	1756-18-9	C04039	HMDB12141	0.8338	1	0.7196	0.3642	0.174	0.3111	0.2514	0.5842	0.2318	0.3691	0.0255	1.5822	2.0272	1.956	1.381	1.1593	0.4131	2.0768	1.5754	1.2949	1.0534	3.0883	1.3862	0.1635	1.1597	0.0255	0.0255
4133	2,4,6-trihydroxybenzoate	Xenobiotics	Benzoate Metabolism	35892	LC/MS Neg	100001718	1574	169.014	66520	83-30-7		HMDB29649	1.526	0.9772	0.6392	1.5247	0.8651	0.6392	0.6392	0.6392	0.6392	0.6392	0.6392	1.0228	0.6392	0.8194	0.958	1.4982	0.8183	1.4366	0.7992	1.7257	1.8777	1.1169	1.4284	0.9633	0.9629	0.6392	0.6392
1816	2,4-dihydroxybutyrate	Lipid	Fatty Acid, Dihydroxy	62951	LC/MS Polar	100002285	1793	119.035	192742	1518-62-3		HMDB00360	0.9271	0.8519	0.8789	1.0244	0.8336	1	1.7552	1.5247	1.2838	1.5903	0.2357	0.9469	0.9995	1.167	1.0436	0.8879	0.5245	1.3093	0.9961	1.1315	0.9851	1.213	1.4353	1.2094	1.7331	0.2427	0.2516
5259	2,6-dihydroxybenzoic acid	Xenobiotics	Drug - Topical Agents	63042	LC/MS Polar	100020837	729	153.019	9338	303-07-1		HMDB13676	1.1511	2.1222	1.5923	1.0333	0.7161	0.7039	0.3559	0.3904	0.3957	1.0868	0.2563	1.0433	0.839	0.9987	0.8048	0.6701	0.5588	1.014	1.1721	1.696	1.4746	2.2352	1.752	1.0013	0.7503	0.2002	0.2002
509	2-aminobutyrate	Amino Acid	Glutathione Metabolism	42374	LC/MS Pos Early	1128	2059	104.071	439691	1492-24-6	C02261	HMDB00650	1.3201	1.8176	1.2466	0.5749	1.0383	0.7396	1.0416	0.1837	0.8467	1.1425	0.6628	1.1849	0.8889	1.3613	1.4764	1.3472	0.9617	0.6215	0.862	2.3502	1.5262	0.9428	2.1209	0.6693	0.6159	0.2989	0.1837
1640	2-butenoylglycine	Lipid	Fatty Acid Metabolism (Acyl Glycine)	61785	LC/MS Neg	100016110	1380	142.051	6303498	71428-89-2			0.0253	0.0253	0.0253	0.0253	0.0253	0.0253	4.142	2.397	3.0443	1	0.0253	0.0253	0.0253	0.0453	0.0253	0.0253	0.0253	0.0409	0.0253	0.0253	0.0253	0.0253	0.0253	0.0253	0.0253	0.0253	0.0253
343	2-hydroxy-3-methylvalerate	Amino Acid	Leucine, Isoleucine and Valine Metabolism	36746	LC/MS Neg	100001541	1800	131.071	164623	488-15-3		HMDB00317	0.8035	0.9681	0.9826	0.6283	0.4598	0.4245	3.2018	3.0409	2.5928	2.4737	0.6429	0.5219	0.4597	0.6107	0.7859	1	0.364	1.2204	1.2526	1.178	1.2535	2.6568	1.2853	2.371	4.0621	0.364	0.364
392	2-hydroxy-4-(methylthio)butanoic acid	Amino Acid	Methionine, Cysteine, SAM and Taurine Metabolism	63739	LC/MS Polar	100021372	1065	149.028		583-91-5			0.3705	0.7248	0.349	0.8279	0.3631	0.6186	0.1558	0.2771	0.1253	0.1064	0.8468	1.2984	1.1904	1.179	1	1.5048	1.1258	3.1882	0.778	1.0205	1.3791	2.4477	1.2776	1.5463	2.2221	0.1064	0.1064
1506	2-hydroxyadipate	Lipid	Fatty Acid, Dicarboxylate	31934	LC/MS Polar	100001153	3000	161.046	193530	18294-85-4	C02360	HMDB00321	0.7871	1.5442	1.0142	0.888	0.9307	0.903	11.37	16.4677	11.3957	23.6819	1.356	0.6854	0.7795	0.7759	0.9858	0.8507	0.7918	0.9838	0.7232	0.7031	1	1.0508	1.2048	1.8022	3.1826	1.0814	2.7448
1754	2-hydroxyarachidate*	Lipid	Fatty Acid, Monohydroxy	61700	LC/MS Neg	100019892	5990	327.291	5225199				0.8907	1.8636	1.2846	0.5598	1.6427	2.0432	1.5721	1.1448	0.3927	1.1565	0.6958	0.6466	1.4527	1.824	0.2139	0.8349	0.5335	1	0.7177	1.3493	0.7595	0.5135	1.023	1.7873	1.0129	0.5807	0.3089
1755	2-hydroxybehenate	Lipid	Fatty Acid, Monohydroxy	57663	LC/MS Neg	100015637	6384	355.322	193484				0.6453	1.2234	0.6723	0.2841	0.7368	1.4856	1.9039	1.4745	0.6544	1.1972	0.7499	0.7148	1.4962	1.3376	0.1856	1.1828	1.2853	0.8261	1.0234	1.1851	1	0.2776	1.0786	1.2874	0.485	0.4395	0.1941
511	2-hydroxybutyrate/2-hydroxyisobutyrate	Amino Acid	Glutathione Metabolism	52281	LC/MS Polar	100008928	1258	103.04	440864;11671				0.7672	1.8324	1.1087	0.56	0.7541	0.915	7.4559	6.1779	6.9482	8.9231	2.8544	0.6295	1	0.7435	0.2009	0.3019	0.3536	0.5318	1.0536	0.9997	1.0833	3.1602	1.0244	4.3268	3.2846	0.1586	0.1585
1748	2-hydroxydecanoate	Lipid	Fatty Acid, Monohydroxy	42489	LC/MS Neg	100004089	4840	187.134	21488	5393-81-7			1.2918	1.3707	1.195	0.9656	1.0344	1.683	0.9026	1.1095	0.8157	0.7291	0.938	1.3911	1.4086	0.3849	0.7237	0.3849	1.5292	0.7737	0.3849	0.3849	0.3849	0.7431	0.3849	0.8665	2.1371	0.3849	0.3849
1502	2-hydroxyglutarate	Lipid	Fatty Acid, Dicarboxylate	52294	LC/MS Pos Early	100002070	958	166.071	43	40951-21-1	C02630	HMDB0059655	3.5827	8.2814	4.3613	2.7559	2.0639	2.2413	2.7082	3.109	2.3961	1.5943	0.3057	0.2837	0.2668	0.3466	0.637	0.3051	0.1134	0.9161	0.742	0.8966	1	1.9151	0.9555	0.2844	1.2667	0.1134	0.1134
1746	2-hydroxyheptanoate*	Lipid	Fatty Acid, Monohydroxy	61827	LC/MS Polar	100019960	925	145.087	2750949				0.7157	1.7178	1.0698	0.4742	1.2687	1.4846	2.0015	1.3581	1.4626	0.52	1.7047	0.6685	1.4013	0.7402	0.5731	0.7031	0.6276	0.8881	1.0084	0.8791	1.5896	2.0789	0.9916	2.4827	0.9893	0.4536	0.4536
1749	2-hydroxylaurate	Lipid	Fatty Acid, Monohydroxy	52916	LC/MS Neg	100008934	5211	215.165	97783	2984-55-6			1.0094	0.7786	1.3082	0.5643	0.9896	1.3165	1.4356	1.2177	0.8005	1.337	0.7267	0.7392	1.3297	0.7025	1	1.1398	0.9513	1.2016	1.3689	0.8985	0.9282	0.8813	0.969	1.2267	1.0009	0.5643	0.5643
1757	2-hydroxynervonate*	Lipid	Fatty Acid, Monohydroxy	61698	LC/MS Neg	100015638	6345	381.337	5312783				0.556	1.5411	0.6343	0.2051	0.855	1.1421	1.2731	1.1189	0.4219	1.0527	0.6621	0.7087	1.1232	1.4828	0.2294	1.1958	1.8593	1	1.5985	1.5633	1.7252	0.3798	1.7184	0.8182	0.428	0.3286	0.2096
1751	2-hydroxypalmitate	Lipid	Fatty Acid, Monohydroxy	35675	LC/MS Neg	100001579	5511.2	271.228	92836	764-67-0		HMDB31057	0.9088	2.0301	1	0.5053	1.1347	1.6043	1.4667	1.5631	0.6217	1.2384	0.4165	0.6409	1.2687	1.5624	0.2423	0.6522	0.8017	0.7285	1.0339	1.0488	1.3749	0.2587	1.0594	1.1375	0.4749	0.2491	0.2045
1548	2-hydroxysebacate	Lipid	Fatty Acid, Dicarboxylate	63357	LC/MS Neg	100020378	1324	217.108	128458	103963-71-9		HMDB00424	1.037	0.9226	0.9972	1.1849	1.0403	1.2049	0.6969	0.6969	0.6969	0.6969	0.7081	0.8828	1.0406	1.0227	1	1.2584	0.8743	1.1696	1.0113	1.1445	0.8614	0.836	1.1169	0.8524	0.8484	0.7216	0.6969
1753	2-hydroxystearate	Lipid	Fatty Acid, Monohydroxy	17945	LC/MS Neg	1239	5695	299.259	69417	629-22-1	C03045		0.8266	2.7204	1.0932	0.3988	1.7454	1.8509	2.4577	3.0312	1	2.6436	0.8189	0.6993	1.3169	1.897	0.3986	0.9013	0.6926	0.8293	0.9038	1.4837	1.1982	0.5523	1.5559	1.1435	0.806	0.5196	0.3718
4351	2-isopropylmalate	Xenobiotics	Food Component/Plant	15667	LC/MS Polar	100000409	2605	175.061	77	3237-44-3	C02504	HMDB00402	0.9903	2.2675	1.0691	0.4723	0.8379	0.7097	2.7503	1.98	2.222	0.6212	0.1217	0.2754	0.321	1.2082	0.2723	0.2705	0.1217	5.559	2.1273	0.8947	3.2669	13.6672	1	0.1217	1.3072	0.1217	0.1217
4676	2-keto-3-deoxy-gluconate	Xenobiotics	Food Component/Plant	48141	LC/MS Polar	100005946	1900	177.041	161227	17510-99-5	C00204	HMDB01353	0.0211	0.237	0.0184	0.1113	0.1943	0.0184	0.201	0.3529	0.1485	0.3594	0.8395	4.6028	5.8009	5.2106	4.4735	3.8526	4.5987	5.032	2.9358	2.322	2.3462	3.4754	3.0494	0.0446	1.0514	0.9486	0.7966
345	2-methylbutyrylcarnitine (C5)	Amino Acid	Leucine, Isoleucine and Valine Metabolism	45095	LC/MS Pos Early	100001509	3050	246.17	6426901	31023-25-3		HMDB00378	0.749	2.4337	0.8245	0.8685	0.7259	0.968	1.0594	1.9683	1.1068	1.1369	4.571	0.7916	1.7704	1.2594	0.7252	0.8698	0.8371	0.1921	1.5144	1.1559	1.1518	0.8144	1	0.9485	0.6403	5.5649	1.8564
347	2-methylbutyrylglycine (C5)	Amino Acid	Leucine, Isoleucine and Valine Metabolism	31928	LC/MS Neg	100001155	1884	158.082	193872	52320-67-9		HMDB00339	0.0191	0.0191	0.0191	0.0191	0.0191	0.0191	1.0298	1.1469	0.9877	1	0.0191	0.0191	0.0191	0.0191	0.0191	0.0191	0.0191	0.0191	0.0191	0.0191	0.0191	0.0191	0.0191	0.0191	0.0191	0.0191	0.0191
1320	2-methylcitrate/homocitrate	Energy	TCA Cycle	52282	LC/MS Neg	100008929	575	205.035	515;439459				0.5357	1.0844	0.9708	1.3078	1.3252	1.2427	1.3656	1.3087	1.4921	1.0503	0.8346	0.8297	0.9891	1.0109	1.5035	1.0658	0.7516	1.9588	0.2335	0.5572	0.3379	0.5467	0.8725	0.2335	0.735	0.2335	0.2335
4352	2-oxindole-3-acetate	Xenobiotics	Food Component/Plant	40479	LC/MS Pos Early	100003109	2378	192.065	3080590	2971-31-5		HMDB35514	1.1607	1.1109	1.121	1.0472	0.9708	1.3087	0.3649	0.2435	0.2274	0.6846	0.2016	0.9849	0.851	1.0415	1.1494	0.8001	0.9682	1	1.2045	1.2264	1.2402	0.9626	1.2022	1.2808	1.098	0.2705	0.2285
429	2-oxoarginine*	Amino Acid	Urea cycle; Arginine and Proline Metabolism	55072	LC/MS Pos Early	100002784	1760	174.087	558	3715-10-04	C03771	HMDB04225	0.338	0.5444	0.3652	0.187	0.2369	0.1777	0.2261	0.3034	0.205	0.4203	1.0563	1.2708	1.5124	1.2751	1.6282	1.3874	0.792	1.302	1	1.1961	1.0625	1.4141	1.4519	0.1134	0.1555	3.0177	3.204
1814	2R,3R-dihydroxybutyrate	Lipid	Fatty Acid, Dihydroxy	63109	LC/MS Polar	100002367	1543	119.035	13120901	759-06-8		HMDB00498	0.8144	1.0147	1.2517	0.5635	0.6647	0.6326	6.8445	8.6874	6.7735	10.5951	0.6047	0.7977	0.8046	1.1567	1	0.7382	0.519	0.94	1.3097	1.8919	1.5692	1.6325	2.1344	0.9444	2.0252	0.3317	0.3377
1813	2S,3R-dihydroxybutyrate	Lipid	Fatty Acid, Dihydroxy	62950	LC/MS Polar	100002284	1660	119.035	10964471	5057-93-2		HMDB02453	0.6273	0.8763	0.7558	1	0.9189	1.0806	12.1357	11.7802	12.5242	14.2993	0.8601	0.657	0.6326	0.6022	1.1011	0.6793	1.0741	1.3701	0.7994	0.7873	0.4076	1.3702	1.0741	1.6994	0.6484	2.7973	3.6248
1817	3,4-dihydroxybutyrate	Lipid	Fatty Acid, Dihydroxy	62952	LC/MS Polar	100001730	2204	119.035		51267-44-8			1.0398	0.795	1.1965	0.4633	0.5961	0.9778	0.5785	0.5097	0.5689	0.8174	0.2077	1.2748	1.2593	1.5148	1.3041	1.2267	0.9511	1.5661	1.2208	1.2163	1	1.7416	1.4743	0.9812	1.2271	0.4088	0.4566
4138	3,5-dihydroxybenzoic acid	Xenobiotics	Benzoate Metabolism	37508	LC/MS Polar	100002054	1500	153.019	7424	99-10-5		HMDB13677	1.2245	0.7042	1.1363	1.6501	1.2346	0.8004	0.3621	0.3621	0.3621	0.3621	0.3621	1.1046	1.1233	1.0309	0.6387	0.4883	0.491	1.2332	0.523	0.4286	0.3621	0.3621	1.0258	0.3621	0.9742	0.3621	0.3621
4209	3,5-dihydroxyphenylpropionate	Xenobiotics	Benzoate Metabolism	63342	LC/MS Polar	100021256	1420	181.051	161525	26539-01-5			1.0473	0.795	1.0312	1.4933	0.9264	0.7694	0.0977	0.0977	0.0977	0.0977	0.0977	1.1363	1.1072	0.835	1	1.0117	0.6296	1.2232	1.2742	0.9836	1.0458	0.8103	1.7171	0.1748	0.9025	0.0977	0.0977
3912	3-(3-amino-3-carboxypropyl)uridine*	Nucleotide	Pyrimidine Metabolism, Uracil containing	62924	LC/MS Neg	100001426	1369	344.11	171198	52745-94-5			1.1513	0.9849	1.1148	0.2749	0.2749	0.2749	1.3315	2.0227	1.3812	1.6228	0.6027	0.7894	0.8992	0.8267	0.9491	0.7071	0.62	1.182	1.1452	1.2606	1.5351	0.9413	1.6268	0.9955	1	0.2749	0.2749
170	3-(4-hydroxyphenyl)lactate (HPLA)	Amino Acid	Tyrosine Metabolism	32197	LC/MS Neg	240	1379	181.051	9378	6482-98-0	C03672	HMDB00755	1.242	1.0555	1.3729	0.9618	1.0808	1.1313	0.5236	0.5186	0.3991	0.7061	0.35	1	0.911	0.8915	0.9553	1.0176	0.7981	1.0432	1.1291	1.2961	1.0088	1.443	1.2789	0.8942	1.228	0.1141	0.0761
4206	3-(4-hydroxyphenyl)propionate	Xenobiotics	Benzoate Metabolism	39587	LC/MS Neg	100002914	1670	165.056	10394	501-97-3	C01744	HMDB02199	1.4809	0.6632	1.1879	0.9177	0.5447	0.7039	0.0534	0.0412	0.0412	0.0675	0.0412	1.3812	1	1.7241	1.2709	1.3583	0.6446	1.0071	0.9052	1.2439	0.7471	1.2324	1.3128	0.7222	1.0106	0.0412	0.0412
427	3-amino-2-piperidone	Amino Acid	Urea cycle; Arginine and Proline Metabolism	62853	LC/MS Pos Early	100020361	2065	115.087	5200225	1892-22-4		HMDB00323	0.9036	1.1362	1.0321	0.4852	0.2053	0.1799	0.6917	2.9948	0.9612	3.965	2.6209	0.3382	0.4695	0.5233	0.8524	0.3743	0.1799	0.4707	1.3353	1.4011	1.3011	0.9877	2.1591	2.4154	1.0629	1.0123	1.1133
3946	3-aminoisobutyrate	Nucleotide	Pyrimidine Metabolism, Thymine containing	1566	LC/MS Pos Early	1114	2190	104.071	64956	10569-72-9;214139-20-5	C05145	HMDB03911	0.5676	0.3756	0.5625	3.8185	3.5669	0.8328	1.9808	2.7225	2.0189	3.1206	1.8834	0.3756	0.3756	1.0504	0.3756	0.9496	0.607	0.3756	0.3756	0.665	0.3756	0.3756	0.3756	0.9327	0.3756	0.3756	0.3756
3207	3-dehydrocholate	Lipid	Secondary Bile Acid Metabolism	43835	LC/MS Neg	100001062	5050	405.265	159655	2304-89-4		HMDB00502	0.6792	0.4797	0.1635	0.646	0.621	1.4365	0.1635	0.1635	0.1635	0.3423	0.1635	0.4795	1.0089	0.7777	1.9689	1	1.0333	0.8364	1.941	2.1429	4.3009	0.9273	2.123	3.2712	13.2838	0.1635	0.1635
4301	3-dehydroshikimate	Xenobiotics	Food Component/Plant	36764	LC/MS Polar	100001679	1962	171.03	80	2922-42-1	C02637		0.7205	0.4775	0.7898	0.6118	0.8388	0.725	0.2618	0.2678	0.0933	0.3204	1.0714	0.9286	1.469	1.8565	1.63	0.7698	1.1581	1.9296	3.0387	2.8655	2.5194	1.7339	3.9326	1.8589	5.1721	0.0931	0.0931
4356	3-formylindole	Xenobiotics	Food Component/Plant	62863	LC/MS Neg	100020219	3709	144.046	10256	487-89-8	C08493	HMDB29737	0.6701	1	0.5613	0.6498	0.6603	0.6156	0.7621	1.2452	0.7318	1.0183	0.649	0.9232	0.9343	1.1563	1.1994	0.8554	1.1316	1.4006	1.2077	0.998	1.1463	1.3827	1.5217	1.7605	4.2413	0.9247	1.0003
2887	3-hydroxy-3-methylglutarate	Lipid	Mevalonate Metabolism	531	LC/MS Polar	112	2850	161.046	1662	503-49-1	C03761	HMDB00355	0.8002	1.0348	0.8362	0.8865	1	1.0682	4.3255	5.1328	4.8023	3.557	0.9292	0.7982	0.8532	0.9875	0.7795	0.6898	1	0.8486	1.0665	1.1751	0.843	1.4052	1.2228	0.9855	1.0718	1.2329	1.3927
1507	3-hydroxyadipate*	Lipid	Fatty Acid, Dicarboxylate	62069	LC/MS Polar	100004396	3131	161.046	151913			HMDB00345	0.6213	1.087	0.7818	1.077	1.2078	0.6079	86.9854	80.3844	82.2192	72.418	1	1.1418	0.3945	0.3945	0.9593	0.3945	0.584	1.3868	0.7124	0.7664	1.2777	1.8552	1.2102	0.7805	0.8199	0.6138	0.5033
1726	3-hydroxybutyrate (BHBA)	Lipid	Ketone Bodies	542	LC/MS Polar	254	1480	103.04	441	625-72-9	C01089	HMDB00357	0.9159	2.2944	1.1137	0.1408	0.2598	0.3361	11.6817	7.9425	6.8715	4.183	1.2681	0.9574	1	1.0868	0.7817	0.7656	1.0553	0.7963	0.9577	1.3617	1.4431	1.0926	2.6078	0.7665	0.9259	0.1753	0.1571
1642	3-hydroxybutyroylglycine	Lipid	Fatty Acid Metabolism (Acyl Glycine)	62064	LC/MS Polar	100020211	1818	160.061					0.0028	0.0028	0.0028	0.0028	0.0028	0.0028	1.4332	1.1548	1.3595	1	0.0077	0.0028	0.0028	0.0028	0.0028	0.0028	0.0028	0.0028	0.0028	0.0028	0.0028	0.0028	0.0028	0.0028	0.0028	0.0154	0.0028
1763	3-hydroxydecanoate	Lipid	Fatty Acid, Monohydroxy	22053	LC/MS Neg	100000997	4634.7	187.134	26612	5561-87-5		HMDB02203	0.6984	0.4865	0.4346	1.3488	0.8624	0.4346	1.3206	1.547	1	1.0419	0.5818	0.6358	1.1066	1.2191	0.6578	0.7157	1.4937	0.5081	0.4346	1.3502	0.7613	1.0038	1.2811	0.7927	1.9335	0.4346	0.4346
1716	3-hydroxydecanoylcarnitine	Lipid	Fatty Acid Metabolism (Acyl Carnitine, Hydroxy)	63358	LC/MS Pos Late	100021141	961	332.243				HMDB61636	0.7188	1.3747	0.8641	1.2128	1.1525	1.4843	0.7217	1.0151	0.8757	0.9849	2.2622	0.6207	1.1867	0.9367	0.5908	0.7592	0.6116	0.7539	1.2024	0.772	1.0879	0.6389	1.2888	1.1678	1.0478	2.9664	0.5908
1526	3-hydroxydodecanedioate*	Lipid	Fatty Acid, Dicarboxylate	62915	LC/MS Neg	100001454	2252	245.139	16663321	34574-69-1		HMDB00413	0.5251	0.5251	0.5251	0.7792	0.5251	1.6235	0.5251	0.5251	0.5251	0.5251	0.5251	1.3809	1.0192	0.9584	1.2731	0.8294	0.5251	1.5749	0.5251	0.9808	1.1479	0.5251	0.5251	0.5251	0.6138	0.5251	0.5251
1760	3-hydroxyhexanoate	Lipid	Fatty Acid, Monohydroxy	53230	LC/MS Polar	100006367	1082	131.071	151492	10191-24-9			1	1.6797	1.1944	0.3767	0.6102	0.7236	15.8147	17.5825	14.477	17.9165	5.1497	0.5435	0.83	1.0491	0.5219	0.5262	0.4043	0.1168	1.134	0.9494	0.9985	1.1144	1.012	1.4742	0.6967	0.1168	0.1168
371	3-hydroxyisobutyrate	Amino Acid	Leucine, Isoleucine and Valine Metabolism	1549	LC/MS Polar	111	1619	103.04	87	2068-83-9	C06001	HMDB00336	1.1951	1.6224	0.8433	0.4326	0.3488	0.7064	5.4285	3.6319	5.2309	3.4908	1.447	1.0502	1.2376	0.7025	0.6614	0.765	0.7083	0.8867	0.9498	1.1401	0.9463	1.3017	1.4402	0.891	1.8881	0.2969	0.2969
1766	3-hydroxylaurate	Lipid	Fatty Acid, Monohydroxy	32457	LC/MS Neg	100001112	5175	215.165	94216	53941-38-1		HMDB00387	1.2082	1.218	1.2079	1.8864	1.2467	1.3397	1.0989	1.1845	0.9753	1.2779	0.207	0.813	1	1.4686	0.7931	0.6684	0.5544	0.8038	0.9015	0.935	0.911	0.8585	1.2242	0.699	1.1916	0.207	0.207
1643	3-hydroxymargaroylglycine	Lipid	Fatty Acid Metabolism (Acyl Glycine)	63670	LC/MS Neg	100021376	5555	342.265	10545348				0.0245	0.0245	0.0245	0.0245	0.0245	0.0245	0.0245	0.0245	0.0245	0.0245	0.0245	0.0245	0.0245	0.0245	0.0245	0.0245	0.0245	0.0245	0.1015	1.0992	1	0.0245	1.1103	0.0245	0.0245	0.0245	0.0245
1767	3-hydroxymyristate	Lipid	Fatty Acid, Monohydroxy	21158	LC/MS Neg	100000882	5335	243.197	16064	3422-31-9			1.1208	1.4488	1.5098	1.8762	1.5595	1.8765	0.9045	0.763	0.823	1	0.5148	0.5918	1.2377	1.0797	0.7018	0.6576	0.5556	0.942	1.7413	1.453	1.5364	1.1919	1.31	0.5026	0.6613	0.3	0.2749
1761	3-hydroxyoctanoate	Lipid	Fatty Acid, Monohydroxy	22001	LC/MS Neg	100000773	3446	159.103	26613	88930-08-9		HMDB01954	0.6902	0.641	0.4975	0.4975	0.8671	0.8333	2.8847	2.6557	2.4625	6.7782	1.0176	0.4975	1.0745	0.9824	0.4975	0.8486	0.4975	0.4975	0.6859	1.7169	0.4975	1.5237	1.405	0.6964	0.4975	0.4975	0.4975
1718	3-hydroxyoleoylcarnitine	Lipid	Fatty Acid Metabolism (Acyl Carnitine, Hydroxy)	61840	LC/MS Pos Late	100019801	1406	442.353					0.7868	1.6807	0.9727	1	1.0355	1.1867	2.3371	1.8602	2.0361	1.6862	1.8412	0.6685	0.6031	0.8486	0.7557	0.8199	1.8286	0.8067	1.5909	1.1661	1.8498	0.4781	1.1377	0.2468	0.5073	0.6337	0.1999
1765	3-hydroxysebacate	Lipid	Fatty Acid, Monohydroxy	31943	LC/MS Polar	100001145	2411	217.108	3017884	73141-46-5		HMDB00350	0.9789	0.8552	0.9135	0.9604	1.0543	1.1396	2.3354	2.3072	2.2287	1.9688	0.5741	0.8719	1.038	0.9401	0.9796	0.9523	1	1.0466	1.0677	1.259	0.963	1.1308	1.2869	0.9701	0.9297	0.9077	1.2061
1799	3-hydroxystearate	Lipid	Fatty Acid, Monohydroxy	52938	LC/MS Neg	100008933	5674	299.259	5282907	45261-96-9			1.6419	3.2122	1.966	1.5978	2.847	2.354	2.0075	3.658	1.0719	2.6309	0.6974	0.5234	0.3099	0.781	0.6338	0.6181	0.184	0.599	0.7403	1.164	1	0.377	1.5165	1.0363	0.7915	0.2672	0.4266
1762	3-hydroxysuberate	Lipid	Fatty Acid, Monohydroxy	31936	LC/MS Polar	100001143	3000	189.077	22328017	73141-47-6		HMDB00325	1.0103	0.9198	1.003	1.1509	1.0482	1.1118	3.6992	2.3628	2.2668	2.384	1	0.7618	1.1559	0.8716	0.7687	0.7454	0.9918	0.9762	0.7476	1.0847	0.7995	0.908	1.0785	0.9211	0.8669	0.6648	1.3521
4756	3-indoleglyoxylic acid	Xenobiotics	Food Component/Plant	63583	LC/MS Neg	100020372	2140	188.035	73863	1477-49-2			1.0483	0.7268	1	1.0521	0.9178	0.8825	0.2575	0.337	0.2001	0.2368	0.1759	1.0836	0.8672	1.1717	1.2268	1.0155	0.6375	1.1265	1.0513	1.0448	1.0972	1.2815	1.4064	0.8645	1.0531	0.345	0.285
283	3-indoxyl sulfate	Amino Acid	Tryptophan Metabolism	27672	LC/MS Neg	100000467	2222.2	212.002	10258	2642-37-7		HMDB00682	2.3567	1.0318	0.909	1.5356	1.0413	0.9682	0.1979	0.1979	0.1979	0.1979	0.1979	0.1979	0.1979	0.1979	0.1979	0.1979	0.1979	0.1979	0.1979	0.1979	0.1979	0.2417	0.1979	0.1979	0.1979	0.1979	0.1979
366	3-methyl-2-oxobutyrate	Amino Acid	Leucine, Isoleucine and Valine Metabolism	44526	LC/MS Polar	100000936	911	115.04	49	3715-29-5	C00141	HMDB00019	1	2.5535	0.7055	0.5876	0.9351	0.7672	2.3064	1.4915	1.8852	1.6774	0.4994	0.848	0.84	1.1469	1.2071	1.127	0.5256	0.7628	0.7133	2.1953	1.7901	1.0734	2.3028	0.5751	2.8815	0.4221	0.2452
342	3-methyl-2-oxovalerate	Amino Acid	Leucine, Isoleucine and Valine Metabolism	15676	LC/MS Neg	100000036	2064.2	129.056	47	1460-34-0;51829-07-3	C00671	HMDB03736	1.3753	2.8288	1	0.5329	1.1525	0.9227	1.0023	0.7754	0.8267	0.8465	0.3528	0.8603	0.5794	1.0072	1.2829	0.9673	0.477	1.644	1.0797	2.8214	1.7883	1.6393	2.213	0.903	3.9026	0.0693	0.1302
318	3-methylglutaconate	Amino Acid	Leucine, Isoleucine and Valine Metabolism	57747	LC/MS Polar	100002458	2700	99.0452	1551553	5746-90-7		HMDB00522	0.0291	0.0874	0.0291	0.0291	0.0291	0.0291	2.0325	2.0201	1.8987	2.0145	0.1013	0.0291	0.0291	0.071	0.0291	0.0291	0.0291	0.0291	0.0291	0.0291	0.0291	0.0291	0.0291	0.0291	0.0291	0.0291	0.0291
69	3-methylhistidine	Amino Acid	Histidine Metabolism	15677	LC/MS Pos Early	100000042	2670	170.092	64969	368-16-1	C01152	HMDB00479	0.448	4.9648	1.1848	0.0976	0.1523	0.0976	11.1113	21.9182	17.0375	23.2247	4.0208	0.7189	0.393	0.2864	0.2108	0.5077	0.4535	0.4884	1.2243	2.2335	2.5208	0.9788	2.5252	0.1771	1.0212	2.8157	0.4449
4207	3-phenylpropionate (hydrocinnamate)	Xenobiotics	Benzoate Metabolism	15749	LC/MS Neg	100000010	2860	149.061	107	501-52-0	C05629	HMDB00764	2.2454	4.6597	5.7794	0.2604	0.9482	0.9849	9.1642	10.702	8.7201	5.4711	3.7008	0.7303	1.2009	1	0.3204	0.2329	0.5261	0.1696	0.9142	0.7625	0.9941	1.2159	0.3734	2.2833	1.7631	0.1696	0.1696
419	3-sulfo-L-alanine	Amino Acid	Methionine, Cysteine, SAM and Taurine Metabolism	47089	LC/MS Pos Early	382	570	170.012	72886	498-40-8	C00506	HMDB02757	0.7511	0.3486	0.6462	1.1902	0.6668	0.6474	0.3486	0.3486	0.3486	0.3486	0.3486	1.2887	0.9545	1.0856	0.8666	0.559	0.3486	1.1292	0.6471	1.0883	0.9978	1.0986	1	2.1169	1.7545	2.2079	2.1816
3906	3-ureidoisobutyrate	Nucleotide	Pyrimidine Metabolism, Uracil containing	57549	LC/MS Pos Early	100001531	1207	147.076	160663	2905-86-4	C05100	HMDB02031	5.4056	6.1707	5.0992	1.8071	3.2496	4.4653	13.0328	19.4109	16.251	24.9029	2.9078	0.4072	0.4755	0.6557	1	0.8551	0.2143	0.7771	0.2051	0.5648	0.5792	0.2051	0.6845	0.2051	0.4266	0.2051	0.2051
3907	3-ureidopropionate	Nucleotide	Pyrimidine Metabolism, Uracil containing	3155	LC/MS Pos Early	1053	875	133.061	111	462-88-4	C02642	HMDB00026	2.7702	9.1347	3.0767	4.5617	7.5217	9.7734	48.129	69.2943	49.6123	63.9584	12.4682	0.3959	0.8648	0.4654	0.5701	0.4364	0.3754	0.7794	0.3728	0.449	0.788	0.2593	1.1352	0.1824	0.1824	0.1824	0.1824
2916	3beta-hydroxy-5-cholestenoate	Lipid	Sterol	54805	LC/MS Neg	100006370	5398	415.322	165511	6561-58-6	C17333		0.2809	0.2809	0.2809	0.2809	0.2809	0.2809	0.2809	0.2809	0.2809	0.2809	0.2809	0.2809	0.2809	0.2809	0.2809	0.7584	2.5774	0.2809	1.6538	0.4221	2.5316	0.2809	1	0.2809	0.2809	0.2809	0.2809
4158	4-acetylphenyl sulfate	Xenobiotics	Benzoate Metabolism	44620	LC/MS Neg	100000711	2375	215.002	4684006				1.6155	0.7725	1.0787	1.26	0.7971	0.8469	0.4611	0.5781	0.561	0.4611	0.4611	1.6868	2.8638	1.9053	0.812	1.4945	0.4611	1.121	0.73	1.0443	0.5794	1.129	1.1934	0.9237	0.9557	0.4611	0.4611
2926	4-cholesten-3-one	Lipid	Sterol	38125	LC/MS Pos Late	100002227	2520	385.346	91477	601-57-0	C00599	HMDB00921	0.9258	1.9989	1.1886	0.9003	0.8619	0.977	0.6061	0.704	0.526	0.6526	2.5529	0.8573	0.8424	0.7751	3.4042	2.9452	3.875	0.7741	2.4028	1.8574	3.0506	2.0649	2.1792	1	0.922	5.1595	2.1566
495	4-guanidinobutanoate	Amino Acid	Guanidino and Acetamido Metabolism	15681	LC/MS Pos Early	100000096	2320	146.092	500	463-003;463-00-3	C01035	HMDB03464	0.9916	0.9212	1.0883	0.9854	1.2253	1.041	0.3476	0.3143	0.2652	0.3438	0.967	0.8098	0.7955	1	1.2221	0.9046	0.6373	1.2353	1.238	1.2307	1.3049	1.1156	1.5298	1.1145	1.0168	1.1398	0.963
4131	4-hydroxybenzoate	Xenobiotics	Benzoate Metabolism	21133	LC/MS Neg	100000862	820	137.024	135	99-96-7	C00156	HMDB00500	1.105	1.0011	1.2889	1.4313	0.8573	0.6911	0.1951	0.3599	0.4753	0.5796	0.1951	1.0489	1.0915	1.0019	0.9989	0.8075	0.5191	1.4077	0.8693	0.9597	1.222	0.8536	1.1059	1.4778	1.6553	0.1951	0.1951
1744	4-hydroxybutyrate (GHB)	Lipid	Fatty Acid, Monohydroxy	34585	LC/MS Polar	100001507	1765	103.04	10413	502-85-2	C00989	HMDB00710	1.0921	1.1089	0.9901	0.1825	0.1825	0.1825	1.0772	1.8405	1.2371	0.4194	0.1825	0.5237	0.5805	0.4422	0.4715	0.469	0.1825	0.8413	1.0099	1.3212	1.8442	1.1097	2.044	0.1825	0.8628	0.1825	0.1825
4726	4-hydroxycinnamate	Xenobiotics	Food Component/Plant	36770	LC/MS Neg	100001675	1457	163.04	637542	501-98-4	C00811	HMDB02035	0.6448	0.9095	0.5646	1.0344	0.5792	0.864	1.4812	0.5106	0.9384	2.9722	0.7193	1.261	0.9114	1.3426	1.0208	1.1139	0.9172	1.0732	1.0654	1.0974	0.8789	1	1.1804	1.2013	1.2698	0.5335	0.9613
214	4-hydroxycinnamate sulfate	Amino Acid	Tyrosine Metabolism	48410	LC/MS Neg	100006095	1000	242.997	6070438	376374-66-2			1.1962	1	0.9715	1.4443	1.0908	0.8276	0.1142	0.1189	0.1309	0.232	0.3291	1.5897	1.7616	1.5231	1.0779	1.3295	1.0696	1.2596	0.9453	0.8771	0.8888	0.9469	1.1419	1.134	1.0573	0.6609	0.6098
4115	4-hydroxyhippurate	Xenobiotics	Benzoate Metabolism	35527	LC/MS Neg	100001423	1475	194.046	151012	2482-25-9		HMDB13678	4.1039	2.4119	3.1128	3.662	2.3863	1.1058	0.4786	0.6774	0.5677	0.2272	0.1386	2.6884	2.685	2.3983	0.9675	1.1052	1.0788	2.9777	0.5848	0.6326	0.9351	0.903	1.0325	0.4874	0.2383	0.1386	0.1628
151	4-hydroxyphenylacetate	Amino Acid	Phenylalanine Metabolism	541	LC/MS Neg	144	1361	151.04	127	156-38-7	C00642	HMDB00020	1.2223	0.7402	1	0.7568	0.599	0.5508	0.1554	0.3692	0.0913	0.8351	0.1774	1.6911	1.4327	1.9294	1.32	1.2589	1.291	1.125	1.0489	1.2629	1.2993	0.9293	1.537	0.9259	0.4582	0.0913	0.0913
165	4-hydroxyphenylpyruvate	Amino Acid	Tyrosine Metabolism	1669	LC/MS Neg	1141	1690	179.035	979	156-39-8	C01179	HMDB00707	1.1624	2.499	1.3138	0.6282	1	1.0442	1.9259	2.2415	2.2112	3.2903	0.6172	0.6299	0.4839	0.8866	1.4097	0.76	0.4225	0.8613	0.9426	2.0822	2.0852	0.6655	1.9774	0.5893	1.7151	0.4338	0.3589
90	4-imidazoleacetate	Amino Acid	Histidine Metabolism	32349	LC/MS Pos Early	100001207	2055	127.05	96215	645-65-8	C02835	HMDB02024	1.1886	1.3763	1.225	0.8365	1.1455	0.8206	32.6149	12.5691	15.6483	2.5744	14.683	0.715	0.8205	0.9693	1.4026	0.7576	0.5361	1.069	0.6032	1	1.189	0.4362	1.3458	0.5958	0.1729	0.1848	0.0686
298	4-methyl-2-oxopentanoate	Amino Acid	Leucine, Isoleucine and Valine Metabolism	22116	LC/MS Neg	100000551	2170	129.056	70	816-66-0	C00233	HMDB00695	1.4047	3.0377	1.1121	0.5993	1.1527	0.938	0.8717	0.6478	0.5925	0.6967	0.4004	1	0.6364	1.0702	1.4106	1.0449	0.6077	0.8789	1.0362	2.8153	1.8821	1.6609	2.2654	0.8299	3.7105	0.0715	0.1296
4148	4-methylcatechol sulfate	Xenobiotics	Benzoate Metabolism	46146	LC/MS Neg	100004111	2665	203.002					1.4853	2.1659	0.5695	1.5883	0.4459	0.5045	31.9488	41.3423	21.1041	14.5857	0.7897	0.8808	1.3437	1.0202	0.799	0.7966	0.4459	0.8712	0.4459	0.9798	1.1712	0.7889	2.0105	0.5409	0.4459	0.4459	0.4459
385	4-methylthio-2-oxobutanoate	Amino Acid	Methionine, Cysteine, SAM and Taurine Metabolism	40732	LC/MS Neg	100003712	1635	147.012	473	583-92-6	C01180	HMDB01553	1.4072	3.2035	1.0595	0.6409	1	0.7002	0.4241	0.5586	0.5497	1.3415	0.2421	0.6657	0.4697	0.8983	1.7632	1.5545	0.5273	0.9646	1.0384	3.0869	2.382	1.4924	2.4238	0.4679	2.2829	0.2421	0.2421
4761	4-vinylguaiacol glucuronide	Xenobiotics	Food Component/Plant	63843	LC/MS Neg	100021209	3010	325.093					0.1997	0.1997	0.1997	0.1997	0.1997	0.1997	1	11.8684	0.1997	0.9113	0.1997	0.1997	0.1997	0.1997	0.1997	0.1997	0.1997	0.1997	0.1997	0.1997	0.1997	0.1997	0.1997	0.2359	0.1997	1.6123	1.6962
4666	4-vinylguaiacol sulfate	Xenobiotics	Food Component/Plant	48442	LC/MS Neg	100006126	3354	229.018					0.0761	0.0761	0.0761	0.0761	0.0761	0.0761	1.402	40.6444	0.0761	0.598	0.0761	0.0761	0.0761	0.0761	0.0761	0.0761	0.0761	0.0761	0.0761	0.0761	0.0761	0.0761	0.0761	0.0761	0.0761	0.0761	0.0761
4164	4-vinylphenol sulfate	Xenobiotics	Benzoate Metabolism	36098	LC/MS Neg	100001755	3320	199.007	6426766	2628-17-3	C05627	HMDB62775	0.056	0.2641	0.056	0.056	0.056	0.056	1.6791	10.7979	1	1.4195	0.1042	0.056	0.056	0.056	0.056	0.056	0.056	0.056	0.056	0.056	0.056	0.056	0.056	0.056	0.056	0.056	0.056
3944	5,6-dihydrothymine	Nucleotide	Pyrimidine Metabolism, Thymine containing	1418	LC/MS Pos Early	158	1280	129.066	93556	696-04-8	C00906	HMDB00079	6.0146	4.7221	5.3921	0.3505	1.692	2.7553	4.1099	6.7639	5.4771	6.2085	1.1062	1.0308	0.8667	0.8736	0.4075	0.7734	0.8706	1.1141	0.5674	0.6904	0.3505	0.9692	0.8065	0.6757	0.3505	0.3505	0.7486
3891	5,6-dihydrouridine	Nucleotide	Pyrimidine Metabolism, Uracil containing	61833	LC/MS Neg	100001425	1119	245.078	94312	5627-05-04			0.1102	0.147	0.0309	0.0309	0.0309	0.0309	2.7253	3.5832	3.734	3.6579	1.4249	0.8882	1.0738	0.8441	0.9262	0.7591	1.2223	1.3783	1.421	1.4511	2.1137	0.5365	2.0889	0.2633	0.2498	0.6854	0.1619
4079	5-(2-Hydroxyethyl)-4-methylthiazole	Cofactors and Vitamins	Thiamine Metabolism	27673	LC/MS Pos Early	100000098	2310	144.048	1136	137-00-8	C04294		0.1367	0.1367	0.1367	0.1367	0.1367	0.1367	0.1367	0.1367	0.1367	0.1367	0.1367	0.1367	0.1367	0.1367	0.1367	0.1367	0.1367	0.1367	7.5665	3.4509	11.0172	1	14.1075	0.1668	0.1367	0.1765	0.4313
112	5-(galactosylhydroxy)-L-lysine	Amino Acid	Lysine Metabolism	43582	LC/MS Pos Early	100002462	2755	325.161	123986	32448-36-5			0.6644	0.3495	0.3495	0.3495	0.3495	0.3495	2.7323	5.0084	3.0892	4.0621	0.6491	0.3495	0.3495	0.3495	0.3495	0.3577	0.3495	0.3495	0.5546	1.0116	0.723	1.3566	1	0.3495	0.5806	0.3495	3.434
128	5-aminovalerate	Amino Acid	Lysine Metabolism	18319	LC/MS Pos Early	100000454	2220	118.086	138	660-88-8	C00431	HMDB03355	1.1866	1.2297	1.203	1.0589	1.2569	1.1881	0.3041	0.5129	0.2312	0.5266	1	0.9021	0.9661	1.2001	1.1777	0.8595	0.7801	0.8611	1.1073	1.1092	1.2872	0.8081	1.2899	1.0297	0.8412	0.0019	0.0016
1353	5-dodecenoate (12:1n7)	Lipid	Medium Chain Fatty Acid	33968	LC/MS Neg	100001232	5224	197.155	5312378	2430-94-6		HMDB00529	1.2042	0.1331	1.6667	0.0143	0.0143	2.5289	1.8722	2.5375	1	2.4766	0.0143	0.0143	0.0143	0.0143	0.0143	0.0143	0.0143	0.0143	0.0143	0.1823	0.0546	0.0143	0.1024	0.1709	0.0143	0.0143	0.0143
1679	5-dodecenoylcarnitine (C12:1)	Lipid	Fatty Acid Metabolism (Acyl Carnitine, Monounsaturated)	61769	LC/MS Pos Late	100016069	1135	342.264				HMDB13326	0.859	0.6029	0.8626	1.2171	0.6449	0.9518	0.727	0.2926	0.3371	0.7536	5.5148	1.5174	1.9163	1.0325	2.1128	2.2662	3.6612	0.9474	3.2938	2.216	2.6028	1	2.4907	0.9828	0.9236	4.548	0.7855
264	5-hydroxyindoleacetate	Amino Acid	Tryptophan Metabolism	437	LC/MS Pos Early	71	1893	192.065	1826	54-16-0	C05635	HMDB00763	1.0602	1.2938	0.6965	0.7575	0.4684	0.7009	5.3029	7.2016	5.9959	3.7424	1.5683	0.7015	1.4421	0.93	1.0136	0.9864	0.648	0.648	0.924	1.0673	1.1656	0.5759	1.1279	0.4306	0.4306	0.4306	0.4306
111	5-hydroxylysine	Amino Acid	Lysine Metabolism	15685	LC/MS Pos Early	100000054	2790	163.108	1029	13204-98-3	C16741	HMDB00450	0.5457	1.095	0.5681	0.2751	0.2751	0.2751	0.8599	2.4376	1.1214	1.6928	1.3631	0.2751	0.2751	0.2751	0.2751	0.2751	0.3721	0.2751	0.2751	1.4688	1.202	0.5591	1.2391	0.2751	0.2751	0.905	0.5877
3931	5-methyl-2'-deoxycytidine	Nucleotide	Pyrimidine Metabolism, Cytidine containing	38159	LC/MS Pos Early	100002300	2303	242.113	440055	838-07-3	C03592	HMDB02224	0.257	0.1554	0.1766	0.1756	0.2937	0.3141	0.2172	0.3765	0.1751	0.5951	1.929	8.0368	4.9013	5.9277	6.9786	6.6497	7.602	7.9321	1.7048	0.9467	1	1.0292	1.2995	0.526	0.6418	3.7669	2.6658
488	5-methylthioadenosine (MTA)	Amino Acid	Polyamine Metabolism	1419	LC/MS Pos Early	212	2752	298.097	439176	2457-80-9	C00170	HMDB01173	1.1387	0.9786	1.0389	0.8512	1.1105	0.8491	0.0743	0.1024	0.0906	0.0323	0.1317	1.46	1.4565	1.585	1.5147	1.7562	1.8979	1	1.1184	1.592	1.1211	0.6186	1.6736	0.1867	0.7996	0.9644	0.3513
3893	5-methyluridine (ribothymidine)	Nucleotide	Pyrimidine Metabolism, Uracil containing	35136	LC/MS Neg	100001446	1778.1	257.078	445408	1463-10-1		HMDB00884	0.5894	1.0324	0.3695	0.0661	0.1535	0.2286	1.2008	1.5823	1.1062	3.0494	2.4557	1	1.3781	2.2115	1.2246	0.897	1.2518	1.4417	0.3512	0.7916	0.9516	0.0614	0.8611	0.1056	1.3183	1.1265	0.3239
508	5-oxoproline	Amino Acid	Glutathione Metabolism	1494	LC/MS Neg	1021	738.5	128.035	7405	98-79-3	C01879	HMDB00267	1	1.1146	0.9187	0.8174	0.6161	0.5555	0.3218	0.5713	0.2969	0.7329	0.3519	1.0953	0.9461	1.1747	1.1347	1.1006	0.7052	1.3935	1.5981	1.4545	1.6076	2.6231	1.9089	2.0989	2.8631	0.8041	0.4344
2986	5alpha-pregnan-3beta,20alpha-diol disulfate	Lipid	Progestin Steroids	37198	LC/MS Neg	100001988	3962	239.085					0.2831	0.2831	0.2831	0.2831	0.2831	0.2831	0.2831	0.2831	0.2831	0.2831	1.8375	0.2831	0.2831	0.2831	0.2831	0.7656	0.9051	0.2831	1	0.2831	0.2831	0.2831	0.2831	0.2831	0.2831	1.0738	3.4365
1180	6'-sialyllactose	Carbohydrate	Disaccharides and Oligosaccharides	39795	LC/MS Polar	100003132	4064	632.204	643987	35890-39-2	G00265	HMDB06569	1	1	1	1	1	1	1	1	1	1	1	1	1	1	1	1	1	1	1	1	1	1	1	1	1	1	1
125	6-oxopiperidine-2-carboxylate	Amino Acid	Lysine Metabolism	43231	LC/MS Neg	100004499	965	142.051	3014237	34622-39-4		HMDB61705	3.2978	1.9068	1.812	0.8733	0.7802	0.8704	0.6352	0.5803	0.5803	0.5803	0.5803	0.8089	0.5803	1.2081	0.8161	1.0661	0.8504	1.4795	1.1687	0.9679	1.093	1.6213	1	0.8933	1.7322	0.5803	0.5803
2913	7-HOCA	Lipid	Sterol	36776	LC/MS Neg	100001609	5288.1	429.301	3081085	115538-85-7	C17337	HMDB12458	1.956	1.2845	1.9196	0.7155	0.6092	0.8571	0.305	0.1529	0.1529	0.1529	0.2377	1.5031	0.9268	0.822	2.0269	1.7053	2.3569	0.492	1.6306	1.6743	1.0415	1.367	1.5248	0.5463	0.9585	0.4481	0.1529
3212	7-ketodeoxycholate	Lipid	Secondary Bile Acid Metabolism	31904	LC/MS Neg	100001063	4821	405.265	188292	911-40-0		HMDB00391	0.757	0.351	0.4092	2.9256	2.5114	1.2307	0.1033	0.0086	0.0086	0.0395	0.0236	0.739	1.0408	0.9592	2.0338	1.0526	0.7715	1.5599	1.7034	2.02	6.2035	0.4756	2.4544	0.5007	3.0918	0.0086	0.0086
3199	7-ketolithocholate	Lipid	Secondary Bile Acid Metabolism	43830	LC/MS Neg	100001069	5082	389.27	444262	4651-67-6		HMDB00467	0.3569	0.7592	0.6635	5.5793	3.1146	0.424	0.2882	0.2882	0.2882	0.2882	0.2882	0.3444	0.2882	0.2882	1.2788	1	0.2882	0.2882	0.6987	1.4017	1.9645	0.2882	1.5408	0.2882	4.4893	0.2882	0.2882
3856	7-methylguanine	Nucleotide	Purine Metabolism, Guanine containing	35114	LC/MS Pos Early	100001456	2175	166.072	11361	578-76-7	C02242	HMDB00897	1.0714	1.1746	0.9846	1.247	1.164	1.2218	0.6249	0.9772	0.5759	1.0466	0.8901	0.9632	0.9393	0.9062	0.9248	0.8923	1.0265	0.9596	1.544	1.3926	1.6724	1.3798	1.8711	1.4824	1	0.8018	0.5529
1779	8-hydroxyoctanoate	Lipid	Fatty Acid, Monohydroxy	21239	LC/MS Neg	100000956	2300	159.103	69820	764-89-6		HMDB61914	1.1914	0.8398	0.5122	1.0538	0.5122	0.9018	1.2599	1.6938	0.6695	0.5122	0.5122	1.3121	1	0.7734	0.8064	1.0675	1.2764	0.5122	0.7403	0.5122	1.7316	0.7436	0.72	1.0006	1.2762	0.5122	0.8165
1811	9,10-DiHOME	Lipid	Fatty Acid, Dihydroxy	38399	LC/MS Neg	179	5180	313.238	9966640	263399-34-4	C14828	HMDB04704	1.7401	0.8515	1.7589	1.8321	1.05	1.5263	1.3797	1.5693	0.6861	0.8412	0.6978	1.0494	0.9832	0.9655	0.7185	0.8201	1.3051	0.9969	1.3993	1	0.9299	0.7342	1.069	1.1844	1.6521	0.6265	0.9532
1812	9,10-DiHOME sulfate	Lipid	Fatty Acid, Dihydroxy	63605	LC/MS Neg	100020597	4565	393.195					1.1698	0.4766	0.7151	0.4766	0.6627	0.4766	0.4766	0.4766	0.4766	0.4766	0.4766	1.4	1.2367	0.6422	0.7694	1.579	1.1862	0.4766	1.4478	1.978	0.4766	1.9743	1.215	0.7228	0.5129	0.5107	0.8302
470	acetylagmatine	Amino Acid	Polyamine Metabolism	62698	LC/MS Pos Early	100005945	2514	173.14	439661	3031-89-8	C02131		0.419	0.419	0.419	0.9425	0.6227	1.2028	0.419	1.1904	0.419	2.1892	0.419	0.7194	0.4948	0.8956	0.8882	0.9755	0.419	1.265	0.6147	1.0245	1.4838	1.5955	1.3784	13.5489	0.419	0.419	0.419
1649	acetylcarnitine (C2)	Lipid	Fatty Acid Metabolism (Acyl Carnitine, Short Chain)	32198	LC/MS Pos Early	100000802	2282	204.123	1	5080-50-2	C02571	HMDB00201	0.8526	2.3433	0.5043	0.1537	0.4014	0.3173	13.7364	16.3112	13.4781	16.1334	6.7526	0.7034	0.6999	0.7988	1.0325	1	1.7282	0.6913	2.1117	2.9369	2.706	1.6278	2.4014	0.2115	0.3859	0.8012	0.3515
1300	aconitate [cis or trans]	Energy	TCA Cycle	46173	LC/MS Neg	100001359	580	173.009					0.8295	1.6123	0.8235	0.9586	0.9882	1.0118	13.2678	8.027	22.2258	16.3051	0.9045	1.1285	1.0277	1.0521	0.9007	1.04	1.0193	1.1728	0.7391	0.7759	0.6998	1.3943	0.9067	0.7788	0.4036	0.4036	0.7467
3818	adenine	Nucleotide	Purine Metabolism, Adenine containing	554	LC/MS Pos Early	880	2221	136.062	190	73-24-5	C00147	HMDB00034	1.0712	0.4742	0.8107	0.5537	0.5347	0.3576	1	0.8	0.9466	0.5556	0.1868	0.8172	1.9579	1.5539	2.4515	1.9436	2.3268	1.8767	1.1611	2.5656	1.6865	1.6042	1.9111	0.5168	2.2789	0.3808	0.4671
3817	adenosine	Nucleotide	Purine Metabolism, Adenine containing	555	LC/MS Pos Early	798	2169	268.104	60961	58-61-7	C00212	HMDB00050	1.4061	1.6417	1.3676	1.2317	1.5625	1.4642	0.951	0.5089	0.8921	3.1916	0.7259	0.9407	1	0.9863	1.0763	0.9214	1.0496	0.8771	1.3336	1.8034	1.4454	0.6607	1.1213	0.8342	0.6066	0.3488	0.5691
3810	AMP	Nucleotide	Purine Metabolism, Adenine containing	32342	LC/MS Pos Early	209	1013	348.07	6083	149022-20-8	C00020	HMDB00045	4.507	4.3143	8.8257	4.0012	5.9055	2.4335	16.8984	21.4309	22.0537	15.9232	1.3238	0.3332	0.2077	0.2119	0.4856	0.3116	0.2077	0.3174	0.3086	1.1409	0.8591	0.6728	0.4167	0.5073	0.288	0.2077	0.2077
1701	adipoylcarnitine (C6-DC)	Lipid	Fatty Acid Metabolism (Acyl Carnitine, Dicarboxylate)	52988	LC/MS Pos Early	100006614	2570	290.16	71296139			HMDB61677	1.037	1	0.7769	1.1741	1.4199	1.635	3.3969	5.3421	4.3991	4.4416	1.1971	0.9406	0.9532	0.9881	0.7256	0.8187	1.5813	0.5413	1.5577	0.7575	1.9544	0.87	1.5278	0.4797	0.3704	0.2957	0.203
1417	adrenate (22:4n6)	Lipid	Long Chain Polyunsaturated Fatty Acid (n3 and n6)	32980	LC/MS Neg	100001193	5678	331.264	5497181	2091-25-0	C16527	HMDB02226	1.2046	3.2813	1.1446	0.2849	1.2225	1.064	2.6319	3.0389	1.3854	4.4131	0.4598	0.3147	0.78	0.936	0.3336	0.384	0.6844	0.4504	0.6857	1.2791	1.7999	0.2012	1.1322	0.3189	0.2012	0.2012	0.2012
469	agmatine	Amino Acid	Polyamine Metabolism	15496	LC/MS Pos Early	100000103	3057	131.129	199	2482-00-0	C00179	HMDB01432	11.1428	15.4387	12.0518	36.0521	46.6456	62.5365	2.5502	1.978	0.8876	10.2825	4.8899	0.2611	0.7414	0.3473	1.1124	0.4041	0.2611	0.6713	0.2651	0.7228	0.4218	1.1645	0.8846	0.2611	0.2611	0.803	0.8208
28	alanine	Amino Acid	Alanine and Aspartate Metabolism	1126	LC/MS Pos Early	811	1700	90.055	5950	56-41-7	C00041	HMDB00161	1.5289	2.5443	1.1203	0.7299	1.2624	1.1554	0.8197	0.9381	0.7226	0.999	0.9417	0.9766	0.754	0.9542	0.9696	0.9787	1.1585	0.7211	1.0821	2.6411	1.8991	1	1.7717	0.965	1.4632	5.3719	1.9681
588	alanylleucine	Peptide	Dipeptide	37093	LC/MS Pos Early	100001890	3055	203.139	259583	1638-60-4		HMDB28691	1.6058	2.6902	0.9901	0.9762	1.5173	2.3188	0.1554	0.0602	0.0825	0.5051	0.9932	1	1.0168	0.932	0.8324	0.9561	0.8883	0.8279	0.7682	1.6935	1.2309	2.2963	1.3908	1.1182	1.4741	1.6564	6.6259
3805	allantoic acid	Nucleotide	Purine Metabolism, (Hypo)Xanthine/Inosine containing	33434	LC/MS Polar	218	2960	175.047	203	99-16-1	C00499	HMDB01209	4.2258	0.9325	7.5696	12.1482	1.5391	8.029	4.9763	4.2244	2.9456	13.6009	0.2891	0.276	0.4259	0.3241	0.3526	0.3176	0.3019	0.3581	4.4448	0.4958	0.2522	0.9408	1	2.3784	7.5636	0.2522	0.2522
3804	allantoin	Nucleotide	Purine Metabolism, (Hypo)Xanthine/Inosine containing	1107	LC/MS Polar	1002	1672	157.037	204	97-59-6	C02350	HMDB00462	0.8664	0.9376	0.6576	1.0349	1	0.8591	5.2503	5.9768	5.4683	5.6414	0.9612	1.2573	1.4377	1.1725	1.2138	1.1071	0.9349	1.3717	0.7585	0.9693	0.9283	1.2736	1.1638	0.234	0.1589	0.4291	0.5752
18	allo-threonine	Amino Acid	Glycine, Serine and Threonine Metabolism	15142	LC/MS Polar	100000272	2511.1	118.051	99289	28954-12-3	C05519	HMDB04041	1.3928	1.334	1.8763	2.2509	2.3269	1.4815	0.0228	0.0101	0.0017	0.0106	0.0162	0.9215	1	1.0331	1.8445	1.4023	1.1832	0.7057	0.9044	1.2974	1.9247	0.4175	1.477	0.0035	0.8558	0.4261	0.0593
4032	alpha-CEHC taurine*	Cofactors and Vitamins	Tocopherol Metabolism	62283	LC/MS Neg	100005975	4117	384.149					0.8256	1.3469	0.7125	1.3103	1.7219	1.299	0.3953	0.3953	0.3953	0.3953	0.3953	2.13	2.0039	1.9279	0.5599	0.9584	1.0901	1.32	0.8962	0.3953	0.6616	0.4113	0.5265	1.0416	1.6744	0.5457	0.4256
302	alpha-hydroxyisocaproate	Amino Acid	Leucine, Isoleucine and Valine Metabolism	22132	LC/MS Neg	100000706	1840	131.071	83697	10303-64-7	C03264	HMDB00746	0.6331	0.957	0.5548	0.3164	0.3628	2.0084	2.5805	1.9465	1.7859	1.7127	0.7382	1	1.0686	0.9381	0.3279	0.2869	1.0919	1.1487	0.8621	0.5224	1.2771	1.3609	0.5062	4.5696	2.9271	0.2869	0.2869
367	alpha-hydroxyisovalerate	Amino Acid	Leucine, Isoleucine and Valine Metabolism	46537	LC/MS Polar	100001300	1052	117.056	99823	600-37-3		HMDB00407	0.7721	1.2208	1.0224	0.4453	0.5584	0.5493	10.7819	11.4622	10.9831	9.9838	0.9591	0.5663	0.5757	0.5986	0.3838	0.5148	0.3231	0.9776	1.1348	1.0446	1.2948	3.1995	1.3496	4.7742	6.4596	0.0471	0.0471
44	alpha-ketoglutaramate*	Amino Acid	Glutamate Metabolism	62101	LC/MS Polar	100002397	1916	144.03	48	18465-19-5			1.1308	1.6149	1.0447	0.6236	0.7345	0.8938	0.8313	0.9105	0.7479	1.2818	0.7178	0.8569	0.8788	0.7792	1	0.7893	0.5946	0.9336	1.2164	1.7711	1.3851	1.2434	1.8734	2.3396	2.9056	2.6113	1.3963
1304	alpha-ketoglutarate	Energy	TCA Cycle	528	LC/MS Polar	93	2700	145.014	51	305-72-6;328-50-7;22202-68-2	C00026	HMDB00208	0.8023	1.4008	0.8398	0.9253	0.8669	0.7836	2.4654	4.2034	2.9005	12.4775	0.6676	1	0.8324	1.3932	1.1892	1.4773	0.9377	1.2932	0.6243	0.8839	1.4536	0.7388	1.1534	1.5519	1.9375	0.2559	0.237
3145	alpha-muricholate	Lipid	Primary Bile Acid Metabolism	34092	LC/MS Neg	100001280	4765	407.28	3083761	2393-58-0	C17647	HMDB00506	0.7123	0.4128	0.5683	2.3448	2.236	0.7976	0.2989	0.0193	0.0193	0.025	0.0424	0.9671	1.0214	0.7685	2.3882	2.1538	2.5135	0.4343	1.4015	1.6455	4.3415	1.2196	2.352	0.9786	3.1429	0.0193	0.0193
4019	alpha-tocopherol	Cofactors and Vitamins	Tocopherol Metabolism	1561	LC/MS Pos Late	1105	2522	430.378	14985	59-02-9;10191-41-0	C02477	HMDB01893	1.3497	0.7468	1.248	1.1003	1.4501	1.4053	0.863	0.5659	0.5354	0.8629	0.8526	1	0.9451	1.3394	1.0209	0.8289	1.4136	1.0163	1.2135	1.2776	0.9178	0.8246	1.0155	0.8816	1.0216	0.4366	0.8134
4020	alpha-tocopherol acetate	Cofactors and Vitamins	Tocopherol Metabolism	38288	LC/MS Pos Late	100002328	2702	490.425	2117	7695-31-2	C13202	HMDB34227	0.9612	0.9668	1.2022	1.1406	0.8494	1	1.0872	0.7695	0.5133	1.464	1.0848	0.5579	0.5818	1.0259	1.1362	0.8373	0.5351	1.1074	0.8431	0.7243	0.9629	0.8988	1.5896	4.2569	3.142	3.5687	1.6858
4025	alpha-tocotrienol	Cofactors and Vitamins	Tocopherol Metabolism	37502	LC/MS Pos Late	100001979	1986	424.334	5282347	58864-81-6	C14153	HMDB06327	2.6188	0.7302	2.1914	1.4799	2.6665	2.353	0.8339	0.2549	0.2103	0.686	0.6121	0.8783	0.768	1.8708	1.2749	0.8306	1.4556	1	1.7901	1.9883	0.8763	0.8222	1.2678	2.2112	2.4263	0.4786	0.3868
82	anserine	Amino Acid	Histidine Metabolism	15747	LC/MS Pos Early	100000044	2924	241.13	112072	10030-52-1	C01262	HMDB00194	1.5684	2.4244	1.1215	0.753	0.9982	0.7558	2.6012	15.1122	2.3582	5.2618	0.6664	0.8172	0.7546	1.0257	0.6139	0.4783	0.574	0.7734	0.8601	1	0.9829	0.8705	1.49	1.6273	1.4909	2.8006	3.4721
1135	arabinose	Carbohydrate	Pentose Metabolism	575	LC/MS Polar	828	1804.5	195.051	66308	28697-53-2	C00216	HMDB00646	0.9588	0.9104	1.3846	1.6624	1.8552	1.3928	0.1955	1	0.1533	0.4537	4.2582	1.0429	0.9074	1.2129	0.9524	0.8242	1.0902	1.4687	0.8724	0.7181	0.6217	1.3328	0.7527	0.7343	4.5017	2.1922	2.8234
1143	arabitol/xylitol	Carbohydrate	Pentose Metabolism	48885	LC/MS Polar	100006430	1932.4	151.061	6912;94154				0.3096	0.8373	0.3015	0.2821	1.0696	0.8984	0.9723	1.1465	1.0007	1	0.4506	1.4187	1.3079	1.6367	0.8918	1.0839	1.1154	1.976	0.6671	0.3852	0.5593	1.356	0.3386	0.9066	11.3451	17.0308	25.6436
1149	arabonate/xylonate	Carbohydrate	Pentose Metabolism	48255	LC/MS Polar	100006115	2700	165.041	122045;6602431				0.4507	0.59	0.5816	0.5108	0.6878	0.8001	0.9303	1.4628	1	1.2922	2.2925	0.545	0.634	0.6405	1.2976	0.5165	0.811	1.1726	1.1705	1.0507	0.7533	2.7517	1.7761	3.9324	2.0516	7.2304	8.5771
1362	arachidate (20:0)	Lipid	Long Chain Saturated Fatty Acid	1118	LC/MS Neg	893	6240	311.296	10467	506-30-9	C06425	HMDB02212	1.0233	1.8564	1.1317	0.5455	1.5173	1.7996	1.4823	1.8383	0.6226	1.4672	0.6229	0.4722	1.0116	1.2504	0.2454	0.7209	0.3296	1	0.567	1.077	0.9935	0.3706	1.0561	1.3378	0.5597	0.5576	0.3157
1415	arachidonate (20:4n6)	Lipid	Long Chain Polyunsaturated Fatty Acid (n3 and n6)	1110	LC/MS Neg	229	5535	303.233	444899	506-32-1	C00219	HMDB01043	1.8459	3.9989	1.8055	0.6717	1.2929	1.2168	5.0745	6.0825	5.8288	7.5952	0.7619	0.5219	1.0289	0.9154	0.429	0.6296	0.7937	0.371	1	1.612	2.2902	0.2788	1.3444	0.347	0.345	0.1331	0.0464
1691	arachidonoylcarnitine (C20:4)	Lipid	Fatty Acid Metabolism (Acyl Carnitine, Polyunsaturated)	57518	LC/MS Pos Late	100015837	1353	448.342					0.8152	1.3198	1.0942	0.7874	1.1681	1.272	1.3316	1.3305	1.3601	1.2572	3.2062	0.6979	0.7687	1.0265	0.6975	1	1.5214	0.3486	0.9138	0.9879	1.2093	0.6401	1.1884	0.219	0.3549	0.5925	0.1605
1948	arachidoyl ethanolamide (20:0)*	Lipid	Endocannabinoid	57532	LC/MS Pos Late	100015853	1941	356.352	3787294				0.635	2.1615	1.0086	1.1723	0.9914	0.8948	2.4776	4.4482	2.1481	14.8958	0.7097	0.4667	0.4667	0.4667	0.4667	0.4667	0.4667	0.4667	0.4667	0.488	0.4667	0.4667	0.4667	0.4667	0.5824	0.4667	0.4667
1667	arachidoylcarnitine (C20)*	Lipid	Fatty Acid Metabolism (Acyl Carnitine, Long Chain Saturated)	57513	LC/MS Pos Late	100015833	1512	456.405				HMDB06460	1.4082	8.6628	3.9694	0.8739	1.7435	1.0352	12.6899	17.6917	18.6755	11.4018	1.9528	0.1021	0.1482	0.1021	0.1021	0.3026	0.4325	0.1021	0.5552	0.9648	0.8338	0.3455	0.4759	0.1021	0.1021	0.1021	0.1021
457	argininate*	Amino Acid	Urea cycle; Arginine and Proline Metabolism	57461	LC/MS Pos Early	100002769	2150	176.103	160437	157-07-3		HMDB03148	5.4203	7.1053	5.1982	4.0303	6.2143	4.93	0.707	0.948	0.6929	0.9405	1.0864	0.9528	1.2578	1.3225	1.6774	0.8477	0.8763	1.4131	1	1.0979	0.9839	0.7787	1.1796	0.132	0.2024	0.1765	0.2697
421	arginine	Amino Acid	Urea cycle; Arginine and Proline Metabolism	1638	LC/MS Pos Early	231	2825	175.119	232	1119-34-2	C00062	HMDB00517	1.5428	2.4791	1.4581	0.719	1.1738	1.1311	0.4843	0.4505	0.2945	0.56	1.8516	1.0197	1.2504	1.0969	0.9734	1	1.2083	0.9496	0.5629	1.5889	0.6852	0.492	0.5881	0.3211	0.2891	1.7026	1.2219
4008	ascorbic acid 2-sulfate	Cofactors and Vitamins	Ascorbate and Aldarate Metabolism	63590	LC/MS Polar	100009329	3042	254.982	86484				1.1296	0.7237	0.7379	1.3032	1	1.2377	10.6226	13.1449	10.8847	11.3605	0.6751	0.9084	1.3843	0.9372	0.8038	0.9903	1.4929	0.7153	0.9733	0.8438	0.8235	1.056	1.3744	0.8947	0.57	1.2371	2.8428
4009	ascorbic acid 3-sulfate*	Cofactors and Vitamins	Ascorbate and Aldarate Metabolism	63687	LC/MS Polar	100020409	2025	254.982	11425365				0.9648	0.5176	0.5662	1	0.7975	0.8126	15.0302	14.4272	16.002	16.3218	0.3811	1.2155	1.7123	1.0569	0.7916	1.1378	1.5802	0.7939	1.0337	0.5996	0.776	1.2659	1.336	0.517	0.3729	0.3749	1.9601
39	asparagine	Amino Acid	Alanine and Aspartate Metabolism	512	LC/MS Pos Early	917	1225	133.061	6267	70-47-3	C00152	HMDB00168	0.1841	0.4421	0.0748	0.0278	0.0375	0.0403	0.7834	1.0261	0.4828	0.531	1.9004	1.0631	1.0704	1.0821	1	0.9356	1.1689	0.8767	1.0954	1.4427	0.5946	0.9022	1.1252	1.1116	1.0377	8.331	3.7793
35	aspartate	Amino Acid	Alanine and Aspartate Metabolism	443	LC/MS Pos Early	234	1165	134.045	5960	56-84-8	C00049	HMDB00191	1.1151	1.8663	0.9239	0.7066	1.024	0.9618	0.7464	1.2069	0.5622	1.4112	1.276	0.9334	0.9196	0.8911	0.695	0.835	1.0301	0.5973	0.9929	1.6263	1.7521	1	1.5376	1.1251	0.8268	1.2705	1.0456
1518	azelate (C9-DC)	Lipid	Fatty Acid, Dicarboxylate	18362	LC/MS Neg	2029	1276	187.098	2266	123-99-9	C08261	HMDB00784	1.0421	0.5805	0.8716	0.8277	0.7665	1.1421	0.4816	0.3454	0.6135	0.4502	0.1637	1.0779	1.0187	1.4522	1.6751	1.909	0.8995	1.7918	1.4881	1.9007	1.5628	1.4749	2.1034	0.9588	1	0.4903	0.7995
1668	behenoylcarnitine (C22)*	Lipid	Fatty Acid Metabolism (Acyl Carnitine, Long Chain Saturated)	57514	LC/MS Pos Late	100015832	1561	484.436					0.8154	4.4757	2.1083	0.2801	0.8865	0.4824	26.1856	39.421	42.2739	22.7249	3.9672	0.2801	0.2801	0.2801	0.2801	0.2801	0.5136	0.2801	0.2801	0.6606	1	0.2801	0.5046	0.2801	0.2801	0.2801	0.2801
4121	benzoate	Xenobiotics	Benzoate Metabolism	15778	LC/MS Neg	100000008	1750	121.029	243	65-85-0	C00180	HMDB01870	0.8196	0.9544	0.6881	1.0442	0.8186	0.8276	1.4181	1.4397	1.805	1.6846	0.5652	1.0047	0.7039	0.76	0.9494	0.8607	1.9789	1.0992	1.0587	1	1.0589	1.7946	1.1305	1.3655	0.9064	0.3971	0.624
3908	beta-alanine	Nucleotide	Pyrimidine Metabolism, Uracil containing	55	LC/MS Pos Early	244	1905	90.055	239	56-41-7;107-95-9	C00099	HMDB00056	1	1.3484	0.9412	9.3361	5.8726	1.0201	2.8455	4.2201	2.9438	3.4976	0.9927	0.5414	0.5697	0.6998	0.6419	0.5506	1.1434	0.7691	0.9288	0.9576	0.9188	0.6751	1.1483	1.0109	1.0908	1.2774	0.8178
4090	beta-cryptoxanthin	Cofactors and Vitamins	Vitamin A Metabolism	57591	LC/MS Pos Late	100001977	2560	552.433	6384256	472-70-8		HMDB33844	1.0168	0.6691	0.8793	1.1046	0.908	1	0.6274	0.2834	0.3612	0.587	1.0303	0.8775	0.8824	1.0166	1.0219	0.7723	1.0493	0.8421	1.1903	1.1514	1.0952	1.0297	1.2156	1.0098	1.2779	0.5264	0.5578
315	beta-hydroxyisovalerate	Amino Acid	Leucine, Isoleucine and Valine Metabolism	12129	LC/MS Polar	1442	1149.8	117.056	69362	625-08-1		HMDB00754	1.3598	2.6975	1.4516	0.9977	0.748	0.8296	4.2099	5.8132	3.2036	7.1003	3.4892	0.9151	1.7795	1.8512	1.1622	0.7297	0.7961	1	0.9269	1.1272	0.9793	0.4457	1.0968	0.6916	0.682	0.1931	0.1887
316	beta-hydroxyisovaleroylcarnitine	Amino Acid	Leucine, Isoleucine and Valine Metabolism	35433	LC/MS Pos Early	100001594	2584	262.165		99159-87-2			1.5958	4.9242	1.4086	0.5862	0.9071	1.3753	5.2235	6.1569	4.8319	6.1186	2.4468	0.611	0.8098	0.845	0.8717	0.8548	0.9875	0.5101	0.6583	2.0316	1.3754	1	1.2799	0.5101	0.5326	0.6357	0.5101
3144	beta-muricholate	Lipid	Primary Bile Acid Metabolism	31885	LC/MS Neg	100001066	4794	407.28	5283853	2393-59-1	C17726	HMDB00415	0.9372	0.5504	0.6674	1.7846	1.6396	0.8395	0.4724	0.0242	0.0102	0.0678	0.0113	1.056	0.9512	1.0045	1.4133	1.1064	1.0067	1.06	1	1.1088	1.9479	0.6171	1.1304	1.0086	3.9981	0.0132	0.0013
2927	beta-sitosterol	Lipid	Sterol	27414	LC/MS Pos Late	100001033	3054	397.383	222284	83-46-5	C01753	HMDB00852	1.0437	0.7178	0.9237	1.1232	0.9151	1	0.7258	0.3975	0.4427	0.7139	1.1373	0.9773	1.0646	1.1053	1.0326	0.9348	0.9739	1.0957	1.0055	1.0771	0.874	1.0862	1.1892	1.0964	1.1789	0.8096	0.903
6	betaine	Amino Acid	Glycine, Serine and Threonine Metabolism	3141	LC/MS Pos Early	799	1064	118.086	247	107-43-7	C00719	HMDB00043	0.9493	1.8471	1.1177	0.8801	1.4313	1.0212	1.8219	2.0011	1.5848	1.7008	0.7442	0.3576	1.1103	0.6623	0.7786	0.6544	0.5888	1	1.1231	1.1867	1.623	0.5669	1.3432	0.2099	0.5022	0.1563	0.0958
4371	betonicine	Xenobiotics	Food Component/Plant	38100	LC/MS Pos Early	100002153	1012	160.097	164642	515-25-3	C08269	HMDB29412	0.9345	0.6301	0.918	1.0237	1.1375	1.1297	0.1023	0.1847	0.0642	0.1441	0.4797	1.0866	1.1931	1.1728	1.1195	0.9879	0.7531	1.3534	1.093	1.1283	1.1352	1.3314	1.2847	1	0.9521	0.4672	0.8021
4065	bilirubin (E,E)*	Cofactors and Vitamins	Hemoglobin and Porphyrin Metabolism	32586	LC/MS Pos Late	100001950	1045	585.271	5315454				2.2833	0.9569	0.9482	1.5609	1.1461	2.0456	0.2253	0.1892	0.2229	0.1592	0.1592	0.8688	0.59	0.9014	0.759	1.4896	3.1308	1.3095	2.9655	1.0431	2.895	0.8094	2.8705	0.1729	2.1938	0.1592	0.1592
4064	bilirubin	Cofactors and Vitamins	Hemoglobin and Porphyrin Metabolism	43807	LC/MS Pos Late	1090	1840	585.271	5280352	635-65-4	C00486	HMDB00054	1.1433	0.712	1	1.6383	1.5595	2.3261	0.167	0.0965	0.1049	0.1001	0.2869	1.1802	0.805	1.0928	0.907	1.172	2.2611	0.8814	3.6989	1.9257	3.2493	0.9048	3.2995	0.2832	1.3905	0.1912	0.1966
4067	biliverdin	Cofactors and Vitamins	Hemoglobin and Porphyrin Metabolism	2137	LC/MS Pos Late	250	1016	583.255	5353439	55482-27-4;55482-27-4	C00500	HMDB01008	1.2108	1.3662	1.0028	1.0556	1.6613	2.4159	0.3995	1	0.4684	1.6152	0.651	0.539	0.5306	0.9689	0.6685	0.5766	1.0074	0.7133	2.4675	1.2656	2.3775	0.3797	3.5535	0.7582	1.8264	0.7458	0.8288
1341	butyrate (4:0)	Lipid	Short Chain Fatty Acid	40605	LC/MS Neg	1143	1062	87.0452	264	109-92-6	C00246	HMDB00039	0.7296	1	0.5523	0.4645	0.4921	0.7375	2.6841	1.8003	2.6605	4.0255	0.7661	1.7267	1.5392	1.2237	0.4947	0.9171	1.67	0.8204	0.8921	1.3271	0.7275	1.6664	1.1487	1.1802	0.7476	0.4645	0.4645
1607	butyrylcarnitine (C4)	Lipid	Fatty Acid Metabolism (also BCAA Metabolism)	32412	LC/MS Pos Early	100001054	2860	232.154	439829	25576-40-3	C02862	HMDB02013	0.9353	1.8956	0.6642	0.1576	0.5943	0.0592	13.3548	13.7491	10.0481	4.746	3.6007	0.4113	1.0057	0.8295	0.9943	1.1202	0.7714	0.6941	2.8213	4.5377	2.4959	3.2032	2.2517	0.2023	0.1885	0.7011	0.0592
63	butyrylglutamine/isobutyrylglutamine	Amino Acid	Glutamate Metabolism	54934	LC/MS Neg	100010911	1526	215.104					2.1802	1.4003	1.7173	1.1734	1.8347	1.9875	0.5451	0.4321	0.7439	0.3538	0.3538	0.9435	1.0924	0.7454	0.9792	0.9847	0.5823	0.897	0.8372	1.4252	1.3298	1.0153	0.5641	0.8034	1.5688	1.5791	2.1033
1608	butyrylglycine (C4)	Lipid	Fatty Acid Metabolism (also BCAA Metabolism)	31850	LC/MS Neg	100001151	1470	144.067	88412	20208-73-5		HMDB00808	0.3071	0.3071	0.3071	0.3071	0.3071	0.7224	98.4948	74.9531	73.0428	42.0371	0.3071	0.3071	0.3071	0.3071	0.3071	0.3071	0.3071	0.3071	0.3701	0.3071	0.3071	0.3071	0.3071	0.3071	0.4371	1.2293	0.7707
126	cadaverine	Amino Acid	Lysine Metabolism	15308	LC/MS Pos Early	100000110	3036	103.123	273	462-94-2;1476-39-7	C01672	HMDB02322	0.8553	1.9505	1.3145	0.9639	1.0361	1.4581	0.0382	0.0382	0.0382	0.0382	0.0382	0.0382	0.0382	0.0382	0.0382	0.0382	0.0382	0.0382	0.0382	0.0382	0.0382	0.0382	0.0382	0.0382	0.0382	0.0393	0.0382
4746	caffeic acid sulfate	Xenobiotics	Food Component/Plant	53254	LC/MS Polar	100009337	1307	258.992				HMDB41708	0.7466	0.6475	0.9018	1.1875	1.1582	1.4242	0.7105	0.594	0.3821	0.5108	0.5212	1.7375	2.2238	1.7722	0.937	1.0184	1.1215	1.2529	1.0091	0.8195	0.7279	1.3689	1.0185	1	1.5577	0.3171	0.6181
2930	campesterol	Lipid	Sterol	33997	LC/MS Pos Late	100001269	2873	383.367	173183	474-62-4	C01789	HMDB02869	0.9509	0.8603	0.846	1.0276	0.8806	1.0041	0.8154	0.4391	0.6518	0.6765	1.0948	1.0762	0.9427	1.0589	1.0255	0.9977	1.0759	1.1077	1.1651	1	1.1037	0.892	1.3178	1.0969	1.2388	0.8147	0.8024
1347	caprate (10:0)	Lipid	Medium Chain Fatty Acid	1642	LC/MS Neg	888	5090.7	171.139	2969	334-48-5	C01571	HMDB00511	2.9701	0.6532	4.3669	0.5184	0.8485	5.9468	6.0785	8.7517	2.8556	8.3917	0.5592	0.569	0.6401	0.8777	1.2838	0.9193	1.3389	0.7892	1.052	1	0.8937	0.9295	0.9563	1.3345	1.4024	0.4618	1.9001
1343	caproate (6:0)	Lipid	Medium Chain Fatty Acid	32489	LC/MS Neg	926	2713.7	115.076	8892	142-62-1	C01585	HMDB00535	1.2013	0.9569	0.8262	0.4977	0.4794	0.6758	2.2251	0.7259	1.9216	1.1256	0.4913	1.5108	1.1593	1.2047	0.6417	1	1.0503	0.514	1.05	1.0388	1.0186	1.7647	0.9454	1.573	0.8772	0.1593	0.2825
1345	caprylate (8:0)	Lipid	Medium Chain Fatty Acid	32492	LC/MS Neg	932	4362	143.108	379	124-07-2	C06423	HMDB00482	0.6271	0.69	0.4994	0.5111	0.6148	1.5136	2.1679	1.6432	1.6808	2.2753	0.3006	1.0189	0.6867	0.9193	1.033	0.6845	1.0818	0.8431	1.2516	0.8331	2.306	1.3059	1	1.1612	1.864	0.2944	0.4412
56	carboxyethyl-GABA	Amino Acid	Glutamate Metabolism	40007	LC/MS Pos Early	100003260	2085	176.092	2572	4386-03-02		HMDB02201	0.985	0.751	0.9933	0.9546	1.1617	1.2405	0.121	0.1558	0.1563	0.1412	0.6577	1.0688	1.1237	1.2159	1.1665	0.9955	1.1053	1.2285	1.3196	1.175	1.0617	1.3379	1.2542	1	0.9307	0.6636	0.6735
1720	carnitine	Lipid	Carnitine Metabolism	15500	LC/MS Pos Early	100000007	1978	162.113	10917	461-05-2	C00318	HMDB00062	0.7569	0.9702	0.5567	0.5391	0.8296	0.623	6.1361	10.2412	7.0253	8.794	2.284	0.7356	0.7224	0.5452	0.5424	0.5333	1.5264	0.468	1.189	1.7127	1.4196	0.5678	1	3.5039	4.7852	7.3334	1.9547
79	carnosine	Amino Acid	Histidine Metabolism	1768	LC/MS Pos Early	249	2942	227.114	439224	305-84-0	C00386	HMDB00033	0.8217	0.8217	0.8217	0.8217	0.8217	0.8217	0.9139	4.0207	0.8217	1.0861	0.8217	0.8217	0.8217	0.8217	0.8217	0.8217	0.8217	0.8217	0.8217	0.8217	0.8217	0.8217	0.8217	0.8217	0.8217	0.8217	0.8217
4086	carotene diol (1)	Cofactors and Vitamins	Vitamin A Metabolism	57635	LC/MS Pos Late	100015966	1720	568.428					1.2369	0.7829	1.2002	1.0109	1.2985	1.2268	0.9774	0.4979	0.4515	0.8541	0.9336	0.9384	0.738	1.2743	1.0272	0.652	1.2356	0.9093	1.4375	1.4304	0.9938	1	1.0247	1.1692	1.3958	0.3993	0.4262
4087	carotene diol (2)	Cofactors and Vitamins	Vitamin A Metabolism	57636	LC/MS Pos Late	100015967	1904	568.428					0.9707	0.6124	0.9032	1.0379	1.0517	1.3745	0.7928	0.3572	0.3455	0.5558	0.9032	0.9576	1	1.162	0.9397	1.0285	1.017	1.0803	1.2391	1.2243	1.1208	1.081	1.2359	0.8973	1.0422	0.5845	0.6777
4088	carotene diol (3)	Cofactors and Vitamins	Vitamin A Metabolism	57637	LC/MS Pos Late	100015968	1948	568.428					1.0508	0.7009	1.0503	0.9953	1.1847	1.1027	0.7069	0.3043	0.3277	0.6435	1.0672	1.0204	1.0491	1.1768	1.019	0.829	0.8743	0.8637	1.1395	1.1512	1	0.9304	0.9109	1.0259	1.0262	0.3432	0.4146
1670	cerotoylcarnitine (C26)*	Lipid	Fatty Acid Metabolism (Acyl Carnitine, Long Chain Saturated)	57516	LC/MS Pos Late	100015835	1649	540.499				HMDB06347	0.556	0.556	0.556	0.556	0.556	0.556	0.8518	1.1482	1.4554	0.556	0.556	0.556	0.556	0.556	0.556	0.556	0.556	0.556	0.556	0.556	0.556	0.556	0.556	0.556	0.556	0.556	0.556
3137	chenodeoxycholate	Lipid	Primary Bile Acid Metabolism	1563	LC/MS Neg	1123	5264	391.285	10133	474-24-9;474-25-9	C02528	HMDB00518	1.2337	1.7381	1.2448	3.3534	2.1157	0.8275	1.4399	1	0.3432	0.563	0.2009	0.8709	0.8271	0.6461	0.8174	0.776	0.7147	0.5706	1.0692	1.2925	1.1569	0.6217	1.1072	1.6582	3.4181	0.2009	0.2009
3140	chenodeoxycholic acid sulfate (3)	Lipid	Primary Bile Acid Metabolism	63609	LC/MS Neg	100021652	4940	235.118					7.5286	13.1583	9.1152	4.591	4.8745	3.2619	0.1977	0.3014	0.1904	0.2512	1.7146	2.4659	2.842	3.0126	0.6552	0.5555	0.827	1.4858	0.6598	0.8412	0.9115	0.2925	1.0885	0.4942	2.4442	0.0637	0.0637
1965	chiro-inositol	Lipid	Inositol Metabolism	37112	LC/MS Polar	100001859	3191.2	225.062		643-12-9	C19891	HMDB34220	0.5288	1.23	0.7654	1.3317	1	2.068	0.2093	0.1909	0.0518	0.2098	0.2471	1.3061	1.2433	1.8861	0.2716	0.5305	0.2218	3.3888	3.21	1.1136	3.5039	10.5082	1.3797	2.8287	0.4119	0.1233	0.11
3134	cholate	Lipid	Primary Bile Acid Metabolism	22842	LC/MS Neg	136	5165	407.28	221493	81-25-4	C00695	HMDB00619	0.6348	0.4095	0.4104	1.9387	1.9498	1.1577	0.5951	0.0931	0.0148	0.079	0.0371	0.9533	1.0208	0.8369	1.0448	0.9234	1.0276	0.814	1.7095	1.4345	3.9228	1	1.5754	1.9384	7.5345	0.0148	0.0148
3151	cholate sulfate	Lipid	Primary Bile Acid Metabolism	52973	LC/MS Neg	100006637	4557	243.115					9.4172	14.2681	10.8067	5.3697	5.9512	3.7237	0.0103	0.0196	0.014	0.0204	2.2314	3.9096	5.281	4.8811	0.9193	0.5773	1	2.9142	0.4644	0.8479	0.9138	0.3927	0.7424	0.1284	2.3667	0.0103	0.0103
2902	cholesterol	Lipid	Sterol	63	LC/MS Pos Late	266	2707	369.352	11025495	57-88-5	C00187	HMDB00067	1.4724	3.1799	1.7328	0.8564	1.0685	1.0758	3.3294	5.0455	3.7755	4.4121	1.4214	0.5578	0.6005	0.7487	0.5598	0.4842	0.7663	0.7214	0.8137	1.2068	1.1934	0.5618	1.0044	0.833	0.7861	1	0.3187
1993	choline	Lipid	Phospholipid Metabolism	15506	LC/MS Pos Early	1256	1961	104.107	305	67-48-1	C00114	HMDB00097	0.9866	1.0648	1.1286	1.1636	1.0184	1.0678	0.4207	0.5167	0.4082	0.5285	0.7962	1.1165	0.8367	1.1944	1.0277	0.9924	0.6563	1.3567	1.0783	1.0436	1	1.3002	1.1317	0.6777	0.4397	0.2749	0.1845
1994	phosphocholine	Lipid	Phospholipid Metabolism	34396	LC/MS Pos Early	267	700	184.073	1014	72556-74-2	C00588	HMDB01565	1.49	2.8567	1.4182	1.3368	1.9402	1.6882	1.5377	1.8768	1.9909	1.3383	0.1689	0.6608	0.7576	0.7575	1.3867	0.5394	0.2747	1.2193	0.3936	1.9066	0.737	1	0.7408	0.0098	0.2668	0.0217	0.0344
4424	cinnamoylglycine	Xenobiotics	Food Component/Plant	38637	LC/MS Neg	100002253	3127	204.067	709625	16534-24-0		HMDB11621	0.9358	0.4916	0.8151	0.4723	0.5936	0.4723	22.9832	19.0884	19.0747	3.1564	0.4723	0.738	1.2093	1.0642	0.4723	0.4723	0.4723	0.4723	0.4723	0.4723	0.4723	0.4723	0.4723	0.4723	0.4723	0.4723	0.4723
1677	cis-4-decenoylcarnitine (C10:1)	Lipid	Fatty Acid Metabolism (Acyl Carnitine, Monounsaturated)	38178	LC/MS Pos Late	100002259	1057	314.233		98930-66-6			0.5669	0.4707	0.6156	0.7272	0.5574	0.556	0.3303	0.3057	0.1739	0.4721	5.4349	0.8296	1.5492	1.196	1	1.2231	1.2148	0.5119	1.4041	1.0231	1.1512	0.8079	1.3407	2.4287	1.2646	12.5792	2.0633
1319	citraconate/glutaconate	Energy	TCA Cycle	47076	LC/MS Polar	100006438	2600	129.019					0.3432	0.1793	0.2486	0.2902	0.9382	0.5415	0.7899	1.0149	0.7497	1.5527	0.1596	1.2393	1.4855	1.8101	0.8107	1.5627	1.8101	1	0.8011	1.1005	0.6684	4.0197	3.1413	1.4554	0.4332	1.083	3.4408
1298	citrate	Energy	TCA Cycle	1564	LC/MS Neg	1124	582	191.02	311	77-92-9	C00158	HMDB00094	1.3494	2.1486	1.2333	1.0875	0.9758	1.0865	15.9386	12.3255	22.9151	14.5197	0.9558	1	0.8614	1.1813	0.9323	1.0882	0.8596	1.2328	0.5547	0.6324	0.5796	0.7481	0.6154	0.4768	0.5685	0.5974	1.323
430	citrulline	Amino Acid	Urea cycle; Arginine and Proline Metabolism	2132	LC/MS Pos Early	391	1520	176.103	9750	372-75-8	C00327	HMDB00904	0.716	1	1.6936	0.1662	0.5033	0.4412	2.7065	4.0548	2.7237	3.2461	0.738	0.2162	0.2647	0.2363	0.1784	0.1622	0.2079	0.2355	4.905	7.1001	6.7974	4.6996	6.769	2.3861	5.149	1.3892	0.5446
463	creatine	Amino Acid	Creatine Metabolism	27718	LC/MS Pos Early	1221	1947	132.077	586	57-00-1	C00300	HMDB00064	1.1152	2.3699	1.0326	0.5306	1	0.9571	3.5554	5.2465	4.2492	4.5291	1.791	0.5417	0.6293	0.4975	0.6581	0.7704	1.8166	0.4411	0.7966	1.3551	1.0534	0.6278	1.0321	0.531	0.7047	1.0956	0.8387
464	creatinine	Amino Acid	Creatine Metabolism	513	LC/MS Pos Early	275	2055	114.066	588	60-27-5	C00791	HMDB00562	1.156	1.1055	0.82	0.9888	0.772	1	5.2662	7.717	5.3305	7.4984	0.7938	1.4016	1.2471	0.7781	0.7567	0.857	0.929	0.7878	1.1323	1.1799	1.1519	1.4061	1.653	0.694	0.6577	0.5973	0.7095
396	cystathionine	Amino Acid	Methionine, Cysteine, SAM and Taurine Metabolism	15705	LC/MS Pos Early	310	2270	223.075	439258	535-34-2	C02291	HMDB00099	1.2038	2.1382	1.1178	0.3935	0.685	0.6532	11.6639	22.0375	12.3325	19.0873	1.6384	0.5643	0.116	0.116	0.4307	0.3491	0.5348	0.4588	1.0034	1.97	1.1765	0.9658	1.1855	0.9966	0.4549	1.6696	0.8859
398	cysteine	Amino Acid	Methionine, Cysteine, SAM and Taurine Metabolism	1868	LC/MS Pos Early	800	1475	122.027	5862	52-90-4;56-89-3	C00097	HMDB00574	1	0.6282	0.6746	1.0011	0.8213	0.9408	0.2652	0.3519	0.3113	0.3813	0.2916	1.1069	0.7392	1.092	0.8993	1.0824	1.0487	1.0731	1.3657	1.2683	1.1741	1.2985	1.1839	1.5167	1.0822	0.7632	0.7292
403	cysteine s-sulfate	Amino Acid	Methionine, Cysteine, SAM and Taurine Metabolism	22176	LC/MS Polar	100000808	2273	199.969	115015	1637-71-4	C05824	HMDB00731	1	0.5907	0.6573	0.65	0.876	1.4617	0.2614	0.2334	0.1836	0.1193	0.5743	1.3221	1.0369	1.2348	0.9956	1.0926	2.0286	0.9351	1.1638	1.3604	1.1873	1.8566	0.8148	1.0847	0.5932	1.6862	1.1623
410	cysteine sulfinic acid	Amino Acid	Methionine, Cysteine, SAM and Taurine Metabolism	37443	LC/MS Pos Early	100002113	597	154.017	109	207121-48-0	C00606	HMDB00996	0.5172	0.7087	0.6254	0.3455	0.8483	0.5803	0.3455	0.3455	0.3455	0.3455	0.6446	1	0.3455	0.9088	0.9538	0.6829	1.079	0.3455	1.874	1.9209	1.9086	1.564	2.3979	3.0076	1.243	7.0766	5.0445
505	cysteinylglycine	Amino Acid	Glutathione Metabolism	35637	LC/MS Pos Early	278	2132	179.048	439498	19246-18-5	C01419	HMDB00078	1.4666	1.4065	1.2112	1.3464	1.412	1.18	0.2486	0.2659	0.1906	0.3779	0.5221	0.9828	0.9631	1	0.9833	1.0391	1.1645	0.9954	1.1697	2.0312	1.1189	1.0821	1.1299	0.8636	0.9066	0.2982	0.6734
506	cysteinylglycine disulfide*	Amino Acid	Glutathione Metabolism	62103	LC/MS Pos Early	100002466	2547	298.053		70555-24-7		HMDB00709	0.9944	5.5397	0.8361	0.0632	1.1175	0.8323	1.677	1.5774	2.0123	2.03	1.4106	0.0632	0.0632	0.0632	0.0741	0.0632	0.1827	0.0632	0.4388	3.8377	0.5017	0.4216	1.0969	0.0632	0.0632	0.5186	1.0056
404	cystine	Amino Acid	Methionine, Cysteine, SAM and Taurine Metabolism	56	LC/MS Pos Early	279	2000	241.031	67678	56-89-3	C00491	HMDB00192	0.8192	2.3441	0.5647	0.061	1	0.9627	1.1926	2.2481	1.7895	0.9552	1.4612	0.2017	0.0995	0.1671	0.061	0.0737	0.2499	0.061	1.165	1.9726	1.1535	0.465	2.3471	0.7455	1.122	33.6063	11.1061
3919	cytidine	Nucleotide	Pyrimidine Metabolism, Cytidine containing	514	LC/MS Pos Early	827	2124	244.093	6175	65-46-3	C00475	HMDB00089	1.9767	1.462	0.4122	0.4162	0.5224	0.5883	1.6069	0.8308	0.8367	1.6057	0.5932	2.2489	0.7859	1.0043	0.9769	1	1.8781	1.2526	0.9935	2.3065	1.6658	0.5782	1.667	0.3148	0.1835	1.131	1.0414
3915	CMP	Nucleotide	Pyrimidine Metabolism, Cytidine containing	2372	LC/MS Pos Early	282	835	324.059	6131	63-37-6	C00055	HMDB00095	4.423	7.5676	3.5861	1.0983	1.8573	1.5128	10.6186	10.5257	9.5753	13.4765	0.9891	0.5434	0.291	0.3416	0.6469	0.3575	0.5952	0.4208	0.5437	3.5065	1.1977	0.9554	1.0109	0.4018	0.3091	0.1087	0.1087
3920	cytosine	Nucleotide	Pyrimidine Metabolism, Cytidine containing	573	LC/MS Pos Early	881	2060	112.05	597	71-30-7	C00380	HMDB00630	0.5614	0.7741	0.4657	0.7743	0.9258	0.8438	0.1947	0.0995	0.1661	0.19	0.4804	1.8373	1.8004	2.0555	2.1645	1.6068	1	2.6598	3.2331	1.6462	2.1581	2.2205	3.1197	1.6333	1.3654	0.5061	0.6695
4441	daidzein	Xenobiotics	Food Component/Plant	32453	LC/MS Neg	100001219	3566	253.051	5281708	486-66-8	C10208	HMDB03312	1.0674	1.3046	1.2687	1.6786	1.1383	1	0.7686	0.5283	0.4417	0.4881	0.4018	0.8261	0.5636	0.5886	0.5977	0.567	0.3956	1.378	1.1523	1.4209	1.7557	1.032	1.4496	1.1524	1.0252	0.1243	0.1315
4675	daidzein sulfate (1)	Xenobiotics	Food Component/Plant	48727	LC/MS Neg	100006362	2843	333.007	12114465				1.0328	1.0035	1	1.2142	1.1925	0.9278	0.4035	0.471	0.3374	0.3587	0.9568	1.1172	0.9787	0.984	0.9332	0.8515	0.9762	1.1512	1.3189	1.1855	1.4048	1.0316	1.2319	1.155	1.2423	0.3211	0.3102
4670	daidzein sulfate (2)	Xenobiotics	Food Component/Plant	48728	LC/MS Neg	100006363	3330	333.008	12114465				1.0239	0.7868	0.9499	1.0313	1.0245	1	0.2877	0.1896	0.1506	0.1385	0.786	1.0764	1.0151	0.9987	0.94	0.8892	0.8989	1.0206	1.2314	1.2379	1.2628	1.0585	1.2824	1.1007	1.2768	0.3554	0.4165
4443	daidzin	Xenobiotics	Food Component/Plant	32435	LC/MS Neg	100001218	3217	415.103	107971	552-66-9	C10216	HMDB33991	0.9683	0.3781	0.6864	0.9398	0.7239	0.7689	0.2795	0.2795	0.2795	0.2795	0.3433	1.6165	1.0881	1.0097	1.168	1.7462	1.3083	1.5136	1.2927	0.9903	1.0428	1.8837	1.278	0.9271	0.8242	0.2795	0.2795
1659	decanoylcarnitine (C10)	Lipid	Fatty Acid Metabolism (Acyl Carnitine, Medium Chain)	33941	LC/MS Pos Late	100001251	1130	316.248	10245190	1492-27-9		HMDB00651	0.8946	0.7963	1.0527	1.6905	1.2761	1.1099	0.2266	0.202	0.0957	0.1696	2.8485	0.7253	2.6211	1.5273	1	0.9717	0.9335	0.7167	1.3913	0.7324	1.8664	0.3578	1.3825	1.0954	1.8922	2.8976	0.3475
2883	dehydrophytosphingosine*	Lipid	Sphingosines	63037	LC/MS Pos Late	100021236	1302	316.285					1.4365	1.952	1.5222	2.8567	1.8148	1.7387	0.5059	0.2755	0.2457	0.5518	0.7707	0.9167	1	1.0299	1.0758	0.5898	0.6604	1.2202	0.9598	0.9616	1.0648	0.8847	1.3476	1.2939	1.6201	0.8597	0.6891
4023	delta-tocopherol	Cofactors and Vitamins	Tocopherol Metabolism	33418	LC/MS Pos Late	100001216	2259	402.349	92094	119-13-1	C14151	HMDB02902	2.0835	0.7855	2.0852	1.1291	2.2604	2.0857	0.7046	0.3971	0.2819	0.6945	0.7278	1	0.8698	1.9655	1.0355	0.7563	1.5601	1.1787	1.7434	1.823	0.8438	0.8105	0.937	1.6381	1.8835	0.3824	0.5017
1719	deoxycarnitine	Lipid	Carnitine Metabolism	36747	LC/MS Pos Early	100001662	2052	146.118	134	6249-56-5	C01181	HMDB01161	14.8701	32.6941	22.6321	12.0423	18.5463	10.1058	4.3772	4.5647	3.922	3.2287	1.0597	0.9677	0.8239	1	0.8331	0.5348	0.7764	1.0988	0.8691	1.7167	0.8881	0.8206	0.874	0.7739	0.9495	0.8507	0.8975
4445	deoxymugineic acid	Xenobiotics	Food Component/Plant	57394	LC/MS Pos Early	100001816	1036	305.134		74235-24-8			0.7314	0.6169	0.7572	0.9866	1.1249	1.1689	0.5938	0.5938	0.5938	0.5938	0.5938	1.0838	1.3823	1.1748	1.0028	0.9126	0.8489	1.1299	1.1324	1	1.2032	1.2202	0.966	0.7585	0.7825	0.5938	0.5938
2901	desmosterol	Lipid	Sterol	6065	LC/MS Pos Late	306	2364	367.336	439577	313-04-2	C01802	HMDB02719	1.3098	4.1659	1.3941	0.7777	0.7106	1.0737	1.5652	2.8639	1.7085	2.1814	1.3372	0.4322	0.2951	0.368	0.6529	0.6058	0.7809	0.4155	0.791	1.8139	1.5497	2.534	1.0897	0.5144	0.6573	0.9263	0.2951
1268	diacetylchitobiose	Carbohydrate	Aminosugar Metabolism	35158	LC/MS Pos Early	100001492	790	425.177	439544	35061-50-8	C01674	HMDB03556	1.0694	0.9943	1.0696	1.2601	1.4742	1.4783	0.4281	0.4847	0.3279	0.58	0.9421	1	0.9793	1.2985	1.0869	0.8433	1.5449	0.9944	1.4659	0.6569	0.5401	0.8689	1.005	0.8246	1.0261	6.3348	6.3879
482	diacetylspermidine*	Amino Acid	Polyamine Metabolism	62105	LC/MS Pos Early	100020242	2510	230.186	87485212				0.9747	0.9657	0.8616	1.2407	1.2137	1.6483	0.6521	0.5827	0.3459	0.188	0.4032	1.065	0.9759	0.7384	1.0194	0.906	1.0045	0.9955	1.655	1.8918	1.4213	2.1889	1.5169	13.3932	5.7689	0.341	0.188
4308	diaminopimelate	Xenobiotics	Food Component/Plant	15130	LC/MS Pos Early	100000115	2569	191.103	439283	1476-39-7;2577-62-0	C00666	HMDB01370	1.462	1.1384	1.287	0.4181	0.8092	0.4047	4.5236	5.8675	4.1455	6.0861	4.8351	0.8616	2.5554	2.0059	0.5573	0.1879	0.5708	0.5183	0.4365	0.6591	1.3172	0.0954	0.6558	3.3288	0.0954	0.0954	0.0954
2689	digalactosylglycerol*	Lipid	Galactosyl Glycerolipids	57346	LC/MS Neg	100003065	781	415.146					0.3141	3.4565	0.1659	0.1659	3.5527	1.8456	0.1659	0.1659	1.9579	0.1659	202.319	0.1659	0.2373	0.2803	0.1659	0.407	0.1659	3.4846	1.0503	0.1659	0.1659	0.4763	0.4983	0.5604	0.9497	247.162	241.009
1412	dihomolinoleate (20:2n6)	Lipid	Long Chain Polyunsaturated Fatty Acid (n3 and n6)	17805	LC/MS Neg	1231	5730	307.264	6439848	2091-39-6	C16525	HMDB05060	1.1755	3.2763	1.2577	0.4683	1.4557	1.4635	4.2389	7.0464	2.9429	6.8155	0.8033	0.4433	1	1.1601	0.4032	0.6607	0.59	0.7171	0.7883	1.4028	1.7827	0.3364	1.3344	0.5669	0.4131	0.2312	0.1838
1414	dihomolinolenate (20:3n3 or 3n6)	Lipid	Long Chain Polyunsaturated Fatty Acid (n3 and n6)	35718	LC/MS Neg	100001739	5596	305.249	5280581	17046-59-2	C03242	HMDB02925	1.7253	5.5951	2.0331	0.4022	1.7274	1.3402	4.948	7.4001	3.6161	7.9311	0.799	0.4272	0.9663	1.0967	0.3785	0.7038	0.8059	0.6595	1	1.7128	2.9975	0.2742	1.516	0.3365	0.244	0.1037	0.0478
1690	dihomo-linoleoylcarnitine (C20:2)*	Lipid	Fatty Acid Metabolism (Acyl Carnitine, Polyunsaturated)	57520	LC/MS Pos Late	100015839	1436	452.373					1.2071	2.2648	1.5402	0.9801	1.2787	1.0199	6.7392	10.221	10.2803	6.6008	3.029	0.6763	0.4792	0.6718	0.6512	1.0678	1.3779	0.4955	0.6154	1.6934	0.951	0.8409	0.7881	0.4008	0.5712	0.342	0.342
4049	dihydrobiopterin	Cofactors and Vitamins	Tetrahydrobiopterin Metabolism	35129	LC/MS Pos Early	100001506	1930	240.109	1879	6779-87-9	C00268	HMDB00038	1.4599	1.2881	1.092	1.3079	1.3524	1.1747	0.6257	0.7908	0.554	0.6985	0.5538	1.1148	1.1957	1.0566	0.9631	0.908	1	0.9139	1.2413	1.2319	1.2776	0.9266	1.5357	0.508	0.5839	0.2935	0.4946
4725	dihydrocaffeate	Xenobiotics	Food Component/Plant	38273	LC/MS Neg	100002451	1430	181.051	348154	1078-61-1	C10447	HMDB00423	1.8579	1.2286	2.5377	1.3038	1.2479	1.3891	0.1231	0.1231	0.1231	0.1231	0.1231	0.3989	0.8697	1.0441	0.7213	0.4491	0.1231	0.5416	0.945	1.0472	1.0244	0.1231	0.6089	0.1231	0.9756	0.1231	0.1231
4405	dihydrocaffeate sulfate (2)	Xenobiotics	Food Component/Plant	62524	LC/MS Neg	100020822	930	261.007	49844181				4.4669	3.4308	3.0696	1.6708	1.6794	2.4842	0.3547	0.5634	0.06	0.06	0.06	1.7337	2.9156	1.4044	0.7152	0.9542	1.3998	0.5929	1	0.9753	0.828	0.7417	1.1749	0.2831	0.5088	0.06	0.06
4449	dihydroferulate	Xenobiotics	Food Component/Plant	40481	LC/MS Neg	100003432	1928	195.066	14340	1135-23-5			0.0925	0.0925	0.1035	0.0925	0.0925	0.0925	1.5687	1.2395	0.7605	1.6647	0.0925	0.0925	0.0925	0.0925	0.0925	0.0925	0.0925	0.0925	0.0925	0.0925	0.0925	0.0925	0.0925	9.2776	0.1893	0.0925	0.0925
4450	dihydroferulic acid sulfate	Xenobiotics	Food Component/Plant	62857	LC/MS Neg	100020272	1310	275.023	187489			HMDB41724	17.0651	10.0415	15.799	4.2755	3.634	13.06	2.9781	3.0026	3.0856	2.3147	0.1364	1	1.4314	0.7423	0.3853	0.5186	0.7323	0.6493	0.3229	0.3413	0.2241	0.444	0.4882	2.7984	1.2197	0.3606	0.4477
3875	dihydroorotate	Nucleotide	Pyrimidine Metabolism, Orotate containing	601	LC/MS Polar	923	1910	157.025	648	155-54-4	C00337	HMDB03349	0.6106	1	0.5335	1.092	1.242	1.4083	0.8278	2.7412	1.1638	3.42	1.9031	0.6701	0.8516	0.5056	0.3961	0.3547	0.5787	0.6859	0.3605	0.8326	0.7835	1.701	1.4438	8.5479	11.3463	5.0847	3.0649
4732	DIMBOA	Xenobiotics	Food Component/Plant	57786	LC/MS Neg	100003884	2165	210.041	2358	15893-52-4	C04720		1.0273	0.7492	0.9119	1.2827	1.136	1	0.1313	0.1313	0.1313	0.1313	0.1313	0.821	0.8305	0.902	0.9025	0.7597	0.5987	0.9463	2.159	2.898	2.5866	2.7845	3.1521	2.3614	1.9185	0.1313	0.1313
436	dimethylarginine (ADMA + SDMA)	Amino Acid	Urea cycle; Arginine and Proline Metabolism	36808	LC/MS Pos Early	100001810	2850	203.15	123831	102783-24-4	C03626	HMDB01539	1.109	1.9637	1	0.7828	0.9437	0.8646	0.8638	1.4336	0.8058	1.5713	1.009	0.8236	0.8239	1.0542	0.7542	0.6358	0.861	0.8806	1.4669	1.8339	1.9475	0.6817	2.1145	1.0073	1.1485	1.1066	0.3844
5	dimethylglycine	Amino Acid	Glycine, Serine and Threonine Metabolism	5086	LC/MS Pos Early	806	1104	104.071	673	1118-68-9	C01026	HMDB00092	1.3616	3.2146	1.2906	1.1616	1.0346	0.9348	36.3295	35.8983	37.1537	38.9327	5.6927	0.7443	0.5921	0.3811	0.886	0.5709	0.4116	0.8237	0.9266	1.2939	1.5034	0.9654	1.1447	0.3811	0.5766	0.6387	0.6157
1419	docosadienoate (22:2n6)	Lipid	Long Chain Polyunsaturated Fatty Acid (n3 and n6)	32415	LC/MS Neg	100001182	6034	335.296	5282807	7370-49-2	C16533	HMDB61714	1.2545	4.734	1.8301	0.4238	1.9593	1.5971	3.3857	5.7198	2.2608	4.769	0.8569	0.3341	0.6438	1	0.2627	0.6013	0.4687	0.7119	0.9444	1.5644	2.465	0.354	1.7257	1.0013	0.5215	0.1208	0.0971
1405	docosahexaenoate (DHA; 22:6n3)	Lipid	Long Chain Polyunsaturated Fatty Acid (n3 and n6)	44675	LC/MS Neg	100000665	5525	327.233	445580	6217-54-5	C06429	HMDB02183	1.7148	3.7596	1.5384	0.6079	1.0766	1	11.014	9.058	9.8194	13.1007	0.983	0.5256	0.8594	0.9428	0.4247	0.582	1.0204	0.5072	1.0428	1.5249	2.2306	0.2497	1.3488	0.4495	0.3864	0.1219	0.0445
1699	docosahexaenoylcarnitine (C22:6)*	Lipid	Fatty Acid Metabolism (Acyl Carnitine, Polyunsaturated)	57523	LC/MS Pos Late	100015845	1349	472.342					0.493	1.0277	1.304	0.3049	0.8076	0.7747	1.1358	1	1.0471	0.9369	4.2324	0.3049	0.5775	0.5151	0.6993	1.2603	2.2865	0.3049	1.4572	0.9335	1.7346	0.6389	1.1248	0.3049	0.4166	1.0777	0.3049
1404	docosapentaenoate (DPA; 22:5n3)	Lipid	Long Chain Polyunsaturated Fatty Acid (n3 and n6)	32504	LC/MS Neg	100001181	5571	329.249	6441454	2234-74-4	C16513	HMDB06528	1.805	4.1591	1.609	0.468	1.554	1.1906	8.4957	12.2108	6.059	13.2637	1	0.5174	0.9633	1.0326	0.5304	0.5284	0.7693	0.6134	0.9618	1.7464	2.9904	0.3206	1.4247	0.5074	0.5112	0.1582	0.0886
1418	docosapentaenoate (n6 DPA; 22:5n6)	Lipid	Long Chain Polyunsaturated Fatty Acid (n3 and n6)	37478	LC/MS Neg	100001580	5624.5	329.249	6441454	25182-74-5	C16513	HMDB01976	1.9888	6.5338	2.4554	0.4708	2.4151	2.0042	7.724	8.1001	4.176	11.1117	0.6623	0.4338	1.029	1	0.3259	0.3369	0.5814	0.3842	0.7187	1.4266	2.8879	0.2148	1.4306	0.2412	0.2879	0.0615	0.0702
1406	docosatrienoate (22:3n3)	Lipid	Long Chain Polyunsaturated Fatty Acid (n3 and n6)	32417	LC/MS Neg	100001195	5823	333.28	5312556	59708-86-0	C16534	HMDB02823	1.073	4.4625	1.475	0.0463	0.927	0.825	2.5452	4.2429	1.5877	2.9415	0.4479	0.0463	0.3759	0.3477	0.2041	0.2072	0.444	0.0463	0.643	1.1341	1.9491	0.0463	1.1152	0.0463	0.0463	0.0463	0.0463
1416	docosatrienoate (22:3n6)*	Lipid	Long Chain Polyunsaturated Fatty Acid (n3 and n6)	57467	LC/MS Neg	100015762	5850	333.28					1.1057	2.6214	1.4896	0.138	1.1039	0.8137	1.1801	2.2551	0.8961	2.4779	0.4413	0.138	0.2208	0.3929	0.2095	0.138	0.5267	0.2613	0.8382	1.3947	2.8508	0.138	1.4893	0.138	0.138	0.138	0.138
1525	dodecanedioate (C12)	Lipid	Fatty Acid, Dicarboxylate	32388	LC/MS Neg	100001102	2990	229.144	12736	693-23-2	C02678	HMDB00623	0.6298	0.5717	0.8954	0.9226	0.6772	0.8755	2.0357	2.262	1.7927	1.0491	0.4484	1.1465	0.4484	0.4484	1.1048	0.6733	0.4484	1.0554	1.1835	0.8084	1.0524	0.7212	1	0.4484	1.2105	0.4484	0.4484
1527	dodecenedioate (C12:1-DC)*	Lipid	Fatty Acid, Dicarboxylate	61864	LC/MS Neg	100019972	2700	227.129					0.8639	0.4325	0.6132	0.8969	0.5543	0.7896	0.9616	0.2053	0.9042	0.5285	0.4008	1.5876	1.1805	1.3677	1.3417	1.4008	1	1.6861	1.4069	1.4144	1.1009	1.5477	1.7882	1.7724	1.4111	0.5008	0.7043
2879	eicosanoylsphingosine (d20:1)*	Lipid	Sphingosines	57597	LC/MS Pos Late	100015870	1443	328.321					1.8543	3.5778	2.0344	2.1044	2.0117	2.1269	0.5406	0.8921	0.6293	0.962	1.7605	0.7458	0.7436	0.7868	0.5845	0.4682	1.2674	0.7582	0.7362	1.2679	1.4002	0.6657	1.0921	1	1.0153	1.4649	0.1776
1402	eicosapentaenoate (EPA; 20:5n3)	Lipid	Long Chain Polyunsaturated Fatty Acid (n3 and n6)	18467	LC/MS Neg	2050	5450	301.217	446284	10-2005-9;10417-94-4	C06428	HMDB01999	1.8767	4.0299	2.1352	0.8836	1.2715	1.1135	5.4961	6.9937	7.4299	9.1599	1	0.4449	0.9159	0.7403	0.6189	0.5882	0.636	0.4427	1.2854	1.2423	2.2878	0.2694	1.3026	0.3888	0.4581	0.0824	0.0474
1385	eicosenoate (20:1n9 or 1n11)	Lipid	Long Chain Monounsaturated Fatty Acid	33587	LC/MS Neg	100001335	5950	309.28	5282768		C16526	HMDB02231	1.1229	1.8644	1	0.6752	1.4573	1.6367	1.2765	1.5525	0.5538	1.9669	0.3776	0.4792	1.0541	1.2957	0.4149	0.645	0.4577	0.7507	0.7433	1.1628	1.669	0.4884	1.2288	1.7435	0.8106	0.9972	0.2323
1684	eicosenoylcarnitine (C20:1)*	Lipid	Fatty Acid Metabolism (Acyl Carnitine, Monounsaturated)	57519	LC/MS Pos Late	100015838	1484	454.389					1.1981	2.4071	1.5964	0.6884	0.9335	0.7779	5.3997	6.7854	7.0651	4.3118	1.65	0.2295	0.3177	0.3226	0.3907	0.6968	0.8817	0.2295	1.1543	1.7004	1.3011	1.0665	0.9272	0.2295	0.2659	0.2525	0.2295
2934	ergosterol	Lipid	Sterol	27553	LC/MS Pos Late	100001020	2420	379.336	444679	57-87-4	C01694	HMDB00878	1.2034	0.8031	1.0252	1.2326	1.1047	1.1738	0.6398	0.2815	0.3739	0.499	1.0085	1.1747	0.9945	1.074	0.9236	0.8976	0.7833	1.2433	0.9539	0.9529	0.7463	1	1.2439	0.9783	1.0251	1.3829	1.5344
4463	ergothioneine	Xenobiotics	Food Component/Plant	37459	LC/MS Pos Early	100002154	850	230.096	3032311	58511-63-0	C05570	HMDB03045	2.2876	5.8183	1	0.1797	0.374	0.1797	76.6119	78.3498	84.8889	53.8945	22.9663	0.2526	0.24	0.1913	0.2109	0.3711	0.4133	0.2311	0.2951	1.6195	1.5088	0.4485	0.5831	2.803	0.1797	3.9704	2.2842
1389	erucate (22:1n9)	Lipid	Long Chain Monounsaturated Fatty Acid	1552	LC/MS Neg	1087	6355.6	337.311	5281116	112-86-7	C08316	HMDB02068	1.2334	2.4096	1.0624	0.5679	1.3471	1.9915	1.1166	1.9926	0.6521	2.0998	0.3755	0.33	0.6412	1	0.1486	0.4225	0.2666	0.6493	0.5279	1.1122	1.6029	0.5202	1.037	3.4783	1.2127	0.9576	0.1218
1685	erucoylcarnitine (C22:1)*	Lipid	Fatty Acid Metabolism (Acyl Carnitine, Monounsaturated)	57525	LC/MS Pos Late	100015841	1535	482.42					0.7452	4.8819	2.1434	0.7322	1.2548	0.5195	7.4823	12.4249	12.6441	7.0269	1.687	0.3275	0.3275	0.3275	0.3275	0.3926	0.3275	0.3275	0.3275	0.48	0.6429	0.3275	0.3899	0.3275	0.3275	0.3275	0.3275
4465	erythritol	Xenobiotics	Food Component/Plant	20699	LC/MS Polar	100000846	1491	167.056	222285	149-32-6	C00503	HMDB02994	1.0574	0.7809	1.1907	0.1069	0.1211	0.7308	0.2636	0.3402	0.2214	0.4268	0.1355	1.1181	1.2839	1.405	1.2319	1.1321	0.7013	1.3472	1.201	1.2886	0.9788	1.5022	1.6251	0.4174	1.0212	0.0857	0.0857
1290	erythronate*	Carbohydrate	Aminosugar Metabolism	42420	LC/MS Polar	100001320	2186	135.03	2781043	88759-55-1		HMDB00613	0.7389	0.777	1.0278	0.6378	0.7363	0.7153	1.6402	1.4451	1.6543	1.7679	0.8625	0.8161	0.906	1	0.9823	0.7398	0.6556	0.9889	1.2853	1.3424	0.8981	1.6616	1.8187	1.4469	1.7766	1.6676	1.7742
353	ethylmalonate	Amino Acid	Leucine, Isoleucine and Valine Metabolism	15765	LC/MS Polar	2054	2785	131.035	11756	601-75-2		HMDB00622	0.7299	0.865	0.6613	1.1602	0.8401	1.1565	8.6496	10.4213	11.6016	6.905	1.2638	0.9821	1.2537	0.9457	1.0416	1	0.9667	1.2842	0.976	0.8699	1.1525	1.3974	1.4311	0.4289	0.3425	0.21	0.2516
4470	ferulate	Xenobiotics	Food Component/Plant	35630	LC/MS Neg	100001542	1755	193.051	445858	537-98-4	C01494	HMDB00954	0.7545	0.5389	0.7244	1.1915	1.1003	0.8596	2.2198	1.3123	0.3273	7.6869	0.4373	0.8648	0.7492	1.1439	1.2215	1	0.6371	0.9856	1.2134	1.0694	1.2226	0.9918	1.2659	2.1115	2.0496	0.4647	0.7313
4471	ferulic acid 4-sulfate	Xenobiotics	Food Component/Plant	47114	LC/MS Neg	100005389	1200	273.007	6305574	86321-29-1		HMDB29200	0.512	0.5015	0.4445	0.7506	0.7224	0.5669	0.2992	0.2134	0.0994	1.0507	0.1727	1.9217	1.7326	1.6115	1.1366	1.1694	1.2571	1.5005	1.0544	1	0.7695	1.3189	0.9773	1.2031	1.4091	0.724	1.5227
4660	feruloylputrescine	Xenobiotics	Food Component/Plant	48518	LC/MS Pos Early	100006048	2862	265.155	5281796	501-13-3	C10497		0.6667	0.9074	0.6729	0.4836	0.5229	0.5273	3.1777	3.4105	2.7199	5.2758	3.4579	1.0308	1.0186	0.9509	0.5503	0.9522	0.5793	1.1305	2.246	0.711	0.7692	1.9047	0.6318	2.4974	1	2.9575	2.9349
4472	ferulylglycine (1)	Xenobiotics	Food Component/Plant	54936	LC/MS Neg	100010912	2239	250.072					0.9464	1.1572	0.3785	1.4132	0.6948	0.2338	0.3394	0.4036	0.2338	0.2823	2.2773	4.7293	2.9143	2.907	0.2338	0.6647	0.6567	1.7515	1	0.5625	0.2823	2.3196	1.3236	14.9163	1.9753	2.0035	0.7988
4473	ferulylglycine (2)	Xenobiotics	Food Component/Plant	54937	LC/MS Neg	100010913	2172	250.072					1.4749	1.541	0.679	0.9017	0.7078	0.3345	0.6251	0.838	0.5325	0.3673	3.4272	2.9375	2.6423	2.6561	0.3345	0.5573	0.7796	1.796	1.1515	0.7445	0.3345	1.5775	1	11.0575	2.1256	1.3836	0.6012
77	formiminoglutamate	Amino Acid	Histidine Metabolism	43493	LC/MS Pos Early	100002500	1880	175.071	439233	816-90-0	C00439	HMDB00854	1.1466	0.8259	1.0026	1.4546	1.5816	1.2585	0.0559	0.0949	0.0794	0.0618	0.2752	1.1696	1.5942	1.2893	1.1933	0.9466	0.8092	1	0.8069	0.9188	1.2655	1.1934	0.9958	1.9363	1.7637	0.0013	0.0041
1209	fructose	Carbohydrate	Fructose, Mannose and Galactose Metabolism	577	LC/MS Polar	878	2065	179.056	5984	57-48-7	C00095	HMDB00660	0.6503	1.8973	0.8845	1.1606	2.3465	2.3466	0.2057	0.2057	0.9657	0.2057	0.2057	0.7703	0.5955	0.9995	0.8941	0.2057	0.7383	1.6136	0.894	0.9892	1.4174	1.2154	1	5.2821	1.7845	2.2431	2.099
113	fructosyllysine	Amino Acid	Lysine Metabolism	46227	LC/MS Pos Early	100005373	2784	309.166	123708	21291-40-7			0.4114	0.2565	0.4491	0.3156	0.3148	0.3736	0.1336	0.154	0.0895	0.1877	0.3655	0.8737	1.0029	1.0563	1.4053	1.0329	0.5801	1.7941	1.1127	1.6676	1.406	2.1198	1.8346	1.4609	1.5712	1	2.0418
1259	fucose	Carbohydrate	Aminosugar Metabolism	15587	LC/MS Pos Early	918	750	164.092	17106	2438-80-4	C01018	HMDB00174	1.06	0.8532	0.8607	1.0067	0.9945	1.1436	0.0495	0.0495	0.0495	0.0495	0.0495	0.8275	1.0007	1.1191	1.6184	1.2828	1.063	1.2864	0.7172	0.9993	1.0986	0.3527	1.1911	0.1403	0.2889	0.0495	0.0668
2933	fucosterol	Lipid	Sterol	21187	LC/MS Pos Late	100000930	2688	395.367	5281328	17605-67-3	C08817	HMDB02374	0.9242	0.7893	0.9599	1.1241	1	1.0908	0.7719	0.3932	0.4592	0.6615	1.0781	0.9647	0.8579	1.0991	0.9178	0.982	1.1145	1.1208	1.0149	1.1838	1.0438	1.0435	1.1265	1.0949	1.2613	0.6833	0.7474
1308	fumarate	Energy	TCA Cycle	1643	LC/MS Polar	330	3084	115.004	444972	100-17-8	C00122	HMDB00134	1.7205	1.1499	1.5257	2.6618	3.6	5.1096	6.6226	5.9961	8.7975	3.7028	0.2036	0.3344	0.3447	0.3984	0.2491	0.3888	0.3978	0.318	1	2.5043	1.6706	0.878	1.6323	0.1109	0.3124	0.1119	0.1671
1193	galactinol	Carbohydrate	Disaccharides and Oligosaccharides	34706	LC/MS Polar	100000908	4656	341.109	439451	16908-86-4	C01235	HMDB05826	0.2225	0.2996	0.2225	0.2225	0.394	0.2225	0.2225	0.6301	1.3699	0.2225	11.1035	0.2225	0.2225	0.2225	0.2225	0.2225	0.2225	0.2225	0.2225	0.2225	0.2225	0.2225	0.2225	0.2225	0.2225	17.7101	16.7677
1225	galactitol (dulcitol)	Carbohydrate	Fructose, Mannose and Galactose Metabolism	1117	LC/MS Polar	1003	2360	181.072	11850	608-66-2	C01697	HMDB00107	0.7434	0.7405	0.86	0.0315	0.1147	0.049	0.2397	0.2563	0.1966	0.305	0.7253	1.2423	1.1672	1.8816	1.632	1.5588	1.1776	1.8558	1.1868	1.0646	1	1.1512	1.2981	1.3315	1.3765	0.4723	0.9657
1235	galactonate	Carbohydrate	Fructose, Mannose and Galactose Metabolism	27719	LC/MS Polar	100001026	3085	195.051	128869	299-28-5	C00880	HMDB00565	0.0216	0.0621	0.0288	0.0163	0.068	0.0636	0.4266	0.9725	0.4339	0.7504	0.803	1.0173	1.119	1.4085	1.0069	1	1.0108	1.3475	1.4757	1.4675	1.1448	1.8125	1.7393	1.946	1.4257	0.6999	0.6941
55	gamma-aminobutyrate (GABA)	Amino Acid	Glutamate Metabolism	1416	LC/MS Pos Early	141	2048	104.071	119	56-12-2	C00334	HMDB00112	0.9154	1.7371	1	0.8334	0.9175	0.8629	2.3826	7.345	4.0904	3.1575	2.055	0.461	0.6332	0.699	0.7238	0.5401	0.4138	0.798	2.2552	1.946	2.1431	2.1528	2.912	2.1213	2.3652	0.5903	0.4548
4027	gamma-CEHC	Cofactors and Vitamins	Tocopherol Metabolism	44876	LC/MS Neg	100002094	3843	263.129	133098	178167-75-4		HMDB01931	0.4196	0.4372	0.3618	0.5412	0.4302	0.2742	0.2742	0.2742	0.2742	0.2742	0.2742	3.1389	1.7001	3.1051	0.9221	1.6444	2.2825	1.1331	1.5527	0.8209	0.8785	1.7743	1	0.2742	1.1732	0.2742	0.2742
4028	gamma-CEHC glucuronide*	Cofactors and Vitamins	Tocopherol Metabolism	42381	LC/MS Neg	100004243	2500	439.161					0.2987	0.2987	0.2987	0.2987	0.2987	0.2987	0.2987	0.2987	0.2987	0.2987	0.4501	0.2987	0.2987	0.2987	0.2987	0.2987	0.6852	0.2987	0.2987	0.2987	0.2987	0.2987	0.2987	2.0196	0.2987	1.9611	1.3148
4038	gamma-CEHC sulfate	Cofactors and Vitamins	Tocopherol Metabolism	62280	LC/MS Neg	100020480	2850	343.086					1.0548	1.0505	0.8015	0.6277	0.921	0.6251	0.1183	0.1183	0.1183	0.1183	0.2093	2.4367	2.6885	3.1647	1.6129	1.4821	1.9478	0.8854	1.345	0.9785	1.0215	0.7846	0.8178	0.2142	1.0291	0.1183	0.1183
565	gamma-glutamyl-alpha-lysine	Peptide	Gamma-glutamyl Amino Acid	55015	LC/MS Pos Early	100010901	2784	276.155	65254				1.2586	2.1187	1.3657	0.8399	1	0.8559	0.8494	1.4281	0.8029	2.7626	1.1353	0.4132	0.6993	0.6902	0.4295	0.3509	0.6594	1.0714	1.5002	1.1996	1.9634	0.6605	1.2098	0.5926	0.6494	1.0971	1.0945
566	gamma-glutamyl-epsilon-lysine	Peptide	Gamma-glutamyl Amino Acid	33934	LC/MS Pos Early	100001262	2725	276.155	7015685	17105-15-6		HMDB03869	1	1.6521	1.1859	1.5644	1.8669	2.1495	0.1004	0.2872	0.1093	0.1579	0.9445	1.9479	1.1545	0.8516	0.5355	0.5229	0.6279	1.132	0.7765	1.1028	0.9328	0.9545	1.2009	0.7407	1.0427	1.7787	1.7958
558	gamma-glutamylcysteine	Peptide	Gamma-glutamyl Amino Acid	1778	LC/MS Pos Early	1036	2118	251.07	842	636-58-8	C00669	HMDB01049	1.188	0.8959	1.0648	1.6501	1.5003	1.3281	0.097	0.0942	0.0754	0.1221	0.3573	1.1401	0.9959	1.1785	0.9754	1.1155	0.812	1.1065	1.1656	1.1225	0.9185	1.6606	1	0.9421	1.2693	0.5485	0.8589
559	gamma-glutamylglutamate	Peptide	Gamma-glutamyl Amino Acid	36738	LC/MS Pos Early	331	1775	277.103	92865	1116-22-9	C05282	HMDB11737	1.2789	2.274	1.3266	1.3096	1.0968	0.8677	0.889	1.526	1	2.6812	0.8178	0.3984	0.7292	0.7942	0.5659	0.7171	0.7867	1.0399	1.6271	1.7153	2.2314	1.1789	2.1964	0.5385	0.4751	0.6267	0.4116
560	gamma-glutamylglutamine	Peptide	Gamma-glutamyl Amino Acid	2730	LC/MS Pos Early	1140	1430	276.119	150914	10148-81-9	C05283	HMDB11738	1.1523	1.4246	0.9291	1	1.1232	0.9714	3.8146	2.2813	2.4095	2.0736	2.2646	0.3972	0.5481	0.5236	0.2962	0.3781	0.9113	0.5189	1.0242	1.9239	1.7675	0.6652	0.9718	0.4787	0.2672	8.0903	2.5463
561	gamma-glutamylglycine	Peptide	Gamma-glutamyl Amino Acid	33949	LC/MS Pos Early	100001294	1535	205.082	165527	1948-29-4		HMDB11667	1.1462	0.9525	1.439	0.9727	1.3598	1.3071	0.1466	0.2653	0.1705	0.2226	0.2114	0.6693	0.7931	1.2074	0.5646	0.6301	0.9499	2.2207	1.7768	1.1925	1.3761	1.1228	1.8372	0.8714	1	4.7345	2.6317
562	gamma-glutamylhistidine	Peptide	Gamma-glutamyl Amino Acid	18245	LC/MS Pos Early	1235	2740	285.119	7017195	37460-15-4			1.057	0.5102	1.0352	1.1253	1	0.6804	1.6159	4.05	2.0842	5.184	2.1344	0.229	0.2741	0.5048	0.1584	0.1576	0.5318	1.0257	1.0388	0.6863	1.2565	0.6006	0.9226	0.1743	0.1028	9.7397	2.7291
563	gamma-glutamylisoleucine*	Peptide	Gamma-glutamyl Amino Acid	34456	LC/MS Pos Early	100001485	2940	261.144	14253342			HMDB11170	1	1.2212	0.8922	0.6595	0.9647	1.7198	1.578	0.6698	0.7776	0.8137	0.3793	0.9582	0.5143	1.4372	0.355	0.6816	0.9935	1.6167	3.0968	2.3866	2.2455	2.0423	2.1333	0.7756	2.584	39.3543	7.5831
564	gamma-glutamylleucine	Peptide	Gamma-glutamyl Amino Acid	18369	LC/MS Pos Early	1268	2991	261.144	151023	2566-39-4		HMDB11171	2.1157	3.8216	1.9149	1	1.6757	1.3906	0.2965	0.2453	0.2242	0.2701	1.1349	0.5746	0.5394	0.6079	0.5758	0.7566	1.0557	0.5747	0.9093	3.5728	1.6544	1.0005	1.1277	0.4056	0.4739	3.9809	1.0914
567	gamma-glutamylmethionine	Peptide	Gamma-glutamyl Amino Acid	44872	LC/MS Pos Early	100001313	2640	279.101	7009567	17663-87-5		HMDB29155	2.4052	3.0895	1.6591	1.2894	1.8094	1.6747	0.4705	0.3747	0.3654	0.6947	0.6272	0.7156	0.7183	0.8009	0.7468	1	1.7921	0.6761	1.7927	4.4399	2.2951	0.9238	1.9165	0.4613	0.4833	3.0878	1.7917
568	gamma-glutamylphenylalanine	Peptide	Gamma-glutamyl Amino Acid	33422	LC/MS Pos Early	100000491	2992	295.129	111299	7432-24-8		HMDB00594	1.3437	0.8286	1.704	1.2261	1.1354	1.3169	0.2744	0.3496	0.3045	0.5875	0.5516	0.5605	0.6199	0.9947	0.3153	0.3377	1	1.6947	2.1055	1.2929	2.1617	1.2243	1.4849	0.3269	0.4644	7.2465	1.898
573	gamma-glutamylserine	Peptide	Gamma-glutamyl Amino Acid	54914	LC/MS Pos Early	100009231	1351	235.093		5875-35-4			1.228	1.3939	1	0.9546	1.4026	1.4426	0.7005	0.6457	0.5748	0.7236	0.4698	0.6097	0.5832	0.8855	0.5478	0.6283	1.1748	1.2467	1.7475	2.2224	2.0371	1.071	1.9835	0.6402	0.6471	16.0097	4.9983
569	gamma-glutamylthreonine	Peptide	Gamma-glutamyl Amino Acid	33364	LC/MS Pos Early	100001314	1750	249.108	76078708	5652-48-2		HMDB29159	0.6952	1.5205	1.0044	0.5909	1	1.6074	0.7596	0.6587	0.3837	0.9076	0.8452	0.8484	0.7945	1.3028	0.509	0.925	0.6687	1.5666	1.3013	1.235	1.5092	1.283	1.6298	0.8192	4.3532	20.512	7.4299
570	gamma-glutamyltryptophan	Peptide	Gamma-glutamyl Amino Acid	33947	LC/MS Pos Early	100001295	2975	334.14	3989307	66471-20-3		HMDB29160	1.26	1.1251	0.9664	0.7716	1.0045	0.7383	0.9434	1.4205	1.0777	2.5067	1	0.6961	0.7776	0.6622	0.3687	0.5556	1.9871	0.7468	1.9399	1.9701	2.09	1.0971	1.6352	0.262	0.3403	1.8976	0.6248
571	gamma-glutamyltyrosine	Peptide	Gamma-glutamyl Amino Acid	2734	LC/MS Pos Early	1102	2518	311.124	94340	7432-23-7		HMDB11741	1.3321	1.2257	2.0427	1.4159	1.3364	1.3196	0.2707	0.4456	0.2711	0.9236	1	0.4324	0.4006	0.6607	0.2055	0.2833	0.8957	0.9168	1.5765	1.1092	1.6272	1.0551	1.1567	0.1832	0.2109	6.6491	1.8572
572	gamma-glutamylvaline	Peptide	Gamma-glutamyl Amino Acid	43829	LC/MS Pos Early	100001126	2700	247.129	7015683	2746-34-1		HMDB11172	0.7236	1.4476	1.0163	0.4645	1	1.5829	1.87	0.9114	0.9355	1.2477	0.4747	0.5553	0.4849	1.1666	0.309	0.5745	0.8724	0.8975	1.0507	1.0628	1.6654	0.9968	1.4859	0.6595	1.4739	37.8644	5.4807
4041	gamma-tocopherol/beta-tocopherol	Cofactors and Vitamins	Tocopherol Metabolism	52473	LC/MS Pos Late	100008998	2384	416.364					1.5414	0.6778	1.4132	1.0953	1.6127	1.5383	0.5362	0.2851	0.1858	0.5151	0.715	0.8649	0.8176	1.3171	1	0.7924	1.3408	1.1368	1.389	1.389	0.8875	0.7628	1.0248	1.2819	1.5286	0.4169	0.5315
4026	gamma-tocotrienol	Cofactors and Vitamins	Tocopherol Metabolism	37501	LC/MS Pos Late	100001981	1918	410.318	5282349	14101-61-2	C14155	HMDB12958	2.7702	0.5995	2.4106	1.3815	3.1953	2.5521	1	0.3024	0.1493	0.7111	0.4145	0.8782	0.6323	2.0199	0.9794	0.7536	1.3461	1.1461	2.1727	2.3474	0.7244	0.7162	1.0979	2.3797	2.8013	0.4078	0.2858
4297	genistein	Xenobiotics	Food Component/Plant	32448	LC/MS Neg	100001221	3754	269.046	5280961	446-72-0	C06563	HMDB03217	1.3065	1.5254	1.4322	1.6703	1.1437	0.9952	1.2616	0.5372	0.5053	0.6493	0.6469	0.8828	0.5833	0.6194	0.5767	0.5886	0.4445	1.4295	1.2574	1.2892	1.7324	1	1.3263	1.2347	1.0865	0.1167	0.1387
4444	genistein sulfate*	Xenobiotics	Food Component/Plant	62061	LC/MS Neg	100020207	3616	349.002					1.0197	0.7686	0.9483	1.064	1.0212	1.0044	0.3315	0.1911	0.1386	0.1088	0.7609	1.0819	0.9732	1.0154	0.9686	0.933	1	1.0447	1.2628	1.1845	1.2491	1.0414	1.4009	0.9301	1.252	0.335	0.3872
203	gentisate	Amino Acid	Tyrosine Metabolism	18280	LC/MS Polar	100000447	905	153.019	3469	490-79-9	C00628	HMDB00152	2.506	2.3753	3.2537	2.4825	1.7393	2.0448	0.4488	0.4285	0.2058	0.3902	0.2058	0.4682	0.6264	1.0346	0.7985	0.6267	0.2058	0.9598	1.2135	1.5378	1.6976	0.2058	1.8767	0.4888	0.9654	0.2058	0.2058
4376	gluconate	Xenobiotics	Food Component/Plant	587	LC/MS Polar	338	2922	195.051	10690	527-07-1	C00257	HMDB00625	0.5749	0.6436	0.4346	0.2601	0.4746	0.61	2.7076	2.1372	2.9147	2.7931	68.4495	0.4918	0.3437	0.4335	1	0.7253	0.7322	0.5178	1.051	1.4379	1.3113	0.7321	2.074	2.0422	1.721	90.1796	116.195
1089	glucose	Carbohydrate	Glycolysis, Gluconeogenesis, and Pyruvate Metabolism	48152	LC/MS Polar	572	2342	225.062	5793	50-99-7	C00031	HMDB00122	1.0257	0.681	1.2032	1	1.1632	1.3918	1.5136	0.6417	0.7589	0.4409	0.4305	0.9817	0.9787	1.2057	0.8635	0.8994	0.7237	1.4363	0.8734	0.8052	1.2295	0.9773	1.0586	1.3089	1.2851	1.8951	3.8496
1266	glucuronate	Carbohydrate	Aminosugar Metabolism	15443	LC/MS Polar	100000257	3233.3	193.035	444791	207300-70-7	C00191	HMDB00127	0.7829	0.6317	0.5871	0.7298	0.712	0.9944	4.5349	5.3534	3.8919	4.6922	8.0185	1	0.7764	0.9902	0.7727	0.8458	1.4146	1.0117	1.5918	0.8064	1.3946	0.9866	1.316	6.1959	0.8091	9.608	6.5585
42	glutamate	Amino Acid	Glutamate Metabolism	57	LC/MS Pos Early	561	1500	148.06	611	56-86-0	C00025	HMDB00148	1.1682	1.3079	1.2597	0.9537	1.0528	0.8967	0.5409	0.9038	0.4736	1.0863	0.9395	0.8159	0.8972	1.0331	1.1157	0.922	0.7383	0.9973	1.0929	1.2719	1.3912	1	1.4126	0.8976	1.0136	1.0427	0.6132
51	glutamate, gamma-methyl ester	Amino Acid	Glutamate Metabolism	33487	LC/MS Pos Early	100001103	2170	162.076	68662	1499-55-4;1499-55-4		HMDB61715	0.7612	1.1529	0.7713	0.7474	1.2327	1.7462	1.1639	0.9313	0.792	1.6886	0.9894	0.7709	1	1.0324	0.7091	0.8204	0.8344	0.8935	1.6329	1.2732	1.3804	1.0051	1.5984	1.1537	1.0648	0.9585	0.4846
43	glutamine	Amino Acid	Glutamate Metabolism	53	LC/MS Pos Early	563	1291	147.076	5961	56-85-9	C00064	HMDB00641	1.3478	2.2035	1.0353	0.5037	0.9674	1.0065	1.8744	1.7338	0.9634	0.9556	2.2359	0.9754	0.9321	0.9357	0.7531	0.7889	1.0164	0.6746	0.8896	2.1954	1.461	1	1.2448	0.9504	0.6944	9.3615	3.5372
1498	glutarate (C5-DC)	Lipid	Fatty Acid, Dicarboxylate	396	LC/MS Polar	339	2900	131.035	743	110-94-1	C00489	HMDB00661	1.1094	1.3823	0.9477	1	0.9642	0.9209	4.782	8.5952	5.4406	4.6346	1.0606	0.9482	0.9103	1.0045	0.9048	0.9321	0.7501	0.9273	0.9597	1.0969	1.0144	1.0218	1.0336	0.8848	1.1493	0.3208	0.474
119	glutarylcarnitine (C5-DC)	Amino Acid	Lysine Metabolism	44664	LC/MS Pos Early	100001593	2393	276.144	71464488	102636-82-8		HMDB13130	1.0174	0.7563	0.7099	0.9821	1.3185	1.4901	2.3639	3.1819	2.6196	3.451	0.9826	0.9382	0.7242	0.8933	1.0177	1.2639	1.5314	0.6971	1.4452	0.7934	1.3801	0.7948	1.459	0.4837	0.4067	0.5376	0.4067
1109	glycerate	Carbohydrate	Glycolysis, Gluconeogenesis, and Pyruvate Metabolism	1572	LC/MS Polar	1052	2070.4	105.019	752	600-19-1	C00258	HMDB00139	0.6679	0.7847	0.6127	0.752	0.8379	1.0084	1.3718	2.0002	1.5543	1.1076	0.5596	1	0.8778	1.357	0.7839	0.9975	0.7806	1.5973	1.278	1.0344	1.2105	2.303	1.3074	0.7972	1.0761	0.6497	0.8762
2564	glycerol	Lipid	Glycerolipid Metabolism	15122	LC/MS Neg	1254	758	91.0401	753	56-81-5	C00116	HMDB00131	1.4086	0.8318	0.7502	0.927	1.0576	1.3262	1.4569	1.8885	1.4105	2.3595	0.6463	1.1105	1.0192	0.9709	1.666	0.7298	0.6568	0.8244	0.9938	1.0888	1.2121	0.799	1.6721	1	0.9045	0.8882	0.5986
2565	glycerol 3-phosphate	Lipid	Glycerolipid Metabolism	43847	LC/MS Polar	100000258	3938.7	171.006	754	29849-82-9	C00093	HMDB00126	0.0809	0.0809	0.0809	0.0809	0.0809	0.0809	1.6357	3.14	2.7818	0.0809	0.0809	0.0809	0.0809	0.0809	0.0809	0.0809	0.0809	0.0809	0.0809	0.0809	0.0809	0.3643	0.0809	0.0809	0.0809	0.0809	0.0902
2001	glycerophosphoethanolamine	Lipid	Phospholipid Metabolism	37455	LC/MS Pos Early	100001620	659	216.063	123874	33049-08-0	C01233	HMDB00114	1.4336	2.9208	1.2046	0.5965	1.0961	0.9826	5.4551	5.2042	6.8072	4.5433	2.9309	0.6531	1.1381	0.7945	0.6986	0.8581	0.9025	0.4474	1	2.7272	1.9452	0.9322	1.7263	0.8464	0.3782	0.6801	0.5599
2570	glycerophosphoglycerol	Lipid	Glycerolipid Metabolism	48857	LC/MS Polar	100001619	2430	245.043	439964		C03274		0.6178	0.9486	0.525	0.4239	0.2993	0.5195	1.8519	2.9361	1.9828	2.1106	2.8523	0.7777	1	1.0876	0.9775	0.8681	0.8217	0.9861	1.4921	2.6268	2.3893	1.5771	3.1863	1.5484	2.0076	0.2552	0.2984
2003	glycerophosphoinositol*	Lipid	Phospholipid Metabolism	52307	LC/MS Pos Early	100001621	516	335.074	167572	16824-65-0			0.7719	0.6193	0.5426	0.1554	0.1925	0.1762	1.2157	1.6409	1.2926	1.1042	0.7666	1.0338	1.054	1.0785	1	1.0067	0.893	1.2001	0.9946	1.3791	0.8086	0.8001	1.1252	0.7718	0.59	1.0576	1.3656
1997	glycerophosphorylcholine (GPC)	Lipid	Phospholipid Metabolism	15990	LC/MS Pos Early	100000269	672	258.11	71920	28319-77-9	C00670	HMDB00086	0.3999	0.4658	0.1944	0.1645	0.242	0.1822	8.7882	10.2638	9.9695	5.4596	6.766	0.5396	1.0051	0.4679	1.0709	1.4137	1.5533	0.3435	1	5.2373	1.8344	1.8138	1.7721	0.6849	0.1619	0.692	0.9928
2002	glycerophosphoserine*	Lipid	Phospholipid Metabolism	57404	LC/MS Pos Early	100015666	577	260.053	3081457				0.0746	0.0518	0.0164	0.0164	0.0164	0.0164	0.456	0.6617	0.4637	0.4156	1.2321	1.4726	1.2434	1.4723	1.2851	1.5259	1.7794	1.4933	2.2455	1.0642	0.9358	1.2188	1.5041	0.9228	0.6253	0.7668	0.8733
1	glycine	Amino Acid	Glycine, Serine and Threonine Metabolism	58	LC/MS Pos Early	340	1375	76.0393	750	56-40-6	C00037	HMDB00123	1.2392	1.7333	0.9116	0.7897	1.1724	1.0595	0.7895	0.8833	0.6775	0.7887	0.7417	1	0.7776	0.9586	1.0169	0.9308	1.0387	0.9065	1.0889	2.1229	1.6305	0.8943	1.7345	0.6503	1.0042	8.2611	2.8286
4494	glycitein sulfate (2)	Xenobiotics	Food Component/Plant	62887	LC/MS Neg	100021092	3400	363.018					0.8314	0.6001	0.7894	0.4762	0.6844	0.5857	0.4138	0.483	0.328	0.1509	1.2881	1.411	1.2182	1.1785	1.0564	0.9541	1.2108	1.2016	1.3325	1	1.0397	1.4399	1.133	1.1907	1.7829	0.6207	0.6567
737	glycylisoleucine	Peptide	Dipeptide	36659	LC/MS Pos Early	100001790	3002	189.123	88079	19461-38-2		HMDB28844	1.8301	4.4883	1.5089	0.8714	1.5771	1.445	0.0327	0.0232	0.0232	0.16	1.3719	0.7189	0.6707	0.7015	0.83	1.0121	0.9879	0.531	1.023	3.1242	2.0952	0.365	1.3636	0.9094	1.0352	1.0967	0.7593
738	glycylleucine	Peptide	Dipeptide	34398	LC/MS Pos Early	100001258	3059	189.123	92843	869-19-2	C02155	HMDB00759	1.5849	2.1814	1.0273	0.784	1.3963	1.3657	0.0774	0.0678	0.0339	0.1037	0.6519	1.1779	0.8662	0.8984	0.8596	1.028	1.0071	0.7725	1	2.7792	1.7895	1.4727	1.4225	0.7496	0.7879	0.8098	1.5565
748	glycylvaline	Peptide	Dipeptide	18357	LC/MS Pos Early	100000487	2734	175.108	97417	1963-21-9		HMDB28854	1.8711	2.8913	1.358	0.9554	1.7459	1.6379	0.0703	0.0576	0.0403	0.0844	1.0573	0.7923	0.8263	0.8173	1.0357	0.9254	1.0365	0.7234	0.7852	2.6044	1.778	1.2055	1.3873	0.6874	0.9699	1	2.2019
462	guanidinoacetate	Amino Acid	Creatine Metabolism	43802	LC/MS Pos Early	344	1937	118.061	763	352-97-6	C00581	HMDB00128	1.0444	1.4388	0.9996	0.5448	0.5942	1.3292	4.2011	8.8393	5.8645	5.9806	1.4164	1.632	0.7274	0.6935	1.0044	0.8251	1	1.0935	0.833	1.3915	0.983	0.7797	1.1828	0.5921	0.5033	0.7276	0.5557
496	guanidinosuccinate	Amino Acid	Guanidino and Acetamido Metabolism	32446	LC/MS Polar	100001212	3550	174.052	97856	6133-30-8	C03139	HMDB03157	0.7808	0.4874	0.8103	1.8212	2.2823	1.7556	27.7003	41.3998	35.9077	24.7506	0.3038	0.4914	1.0985	0.7984	0.3038	0.3038	0.4872	0.3038	0.6258	0.3038	0.9015	0.3038	1.1449	0.3038	0.3038	0.3038	0.3038
3853	guanine	Nucleotide	Purine Metabolism, Guanine containing	32352	LC/MS Pos Early	172	2032	152.057	764	73-40-5	C00242	HMDB00132	1	0.3309	0.447	0.3871	0.4506	0.6656	0.0913	0.1237	0.1055	0.1773	0.4115	2.916	2.3684	3.6449	2.2503	1.7243	2.0212	5.0518	2.0125	1.0511	2.3588	0.584	2.5948	1.6401	1.347	0.9067	0.4784
3852	guanosine	Nucleotide	Purine Metabolism, Guanine containing	1573	LC/MS Pos Early	1099	1728	284.099	6802	118-00-3	C00387	HMDB00133	1.1367	0.831	0.2024	0.1623	0.1967	0.2945	0.2649	0.166	0.2	0.6413	1	2.7445	1.1954	1.6656	1.263	1.8233	2.5905	1.6172	0.4482	1.7942	1.0198	0.3186	1.1816	0.1972	0.0879	2.7456	1.4189
4016	gulonate*	Cofactors and Vitamins	Ascorbate and Aldarate Metabolism	46957	LC/MS Polar	100001586	2750	195.051	152304	20246-53-1	C00257	HMDB03290	0.1753	0.2797	0.1933	0.2513	0.3055	0.272	7.8246	12.0292	8.9193	9.898	1.1277	1.0924	1.2533	1.3618	0.8685	0.9119	1	1.4167	0.9896	0.8196	0.6793	0.8698	1.1782	1.6578	0.4658	1.0343	1.8102
4063	heme	Cofactors and Vitamins	Hemoglobin and Porphyrin Metabolism	41754	LC/MS Pos Late	100001386	1124	616.176	26945	14875-96-8	C00032	HMDB03178	0.323	0.5789	0.1218	0.2921	0.3747	0.5231	1.6823	4.5357	4.7791	14.7304	1.3743	0.7387	1.1252	1.5816	1.2347	0.9387	1.8626	0.6963	0.1218	0.2857	0.6631	0.1218	1.0613	0.1218	0.3787	1.146	2.1396
2878	heptadecasphingosine (d17:1)	Lipid	Sphingosines	57427	LC/MS Pos Late	100015724	1377	286.274	5283557	6918-48-5			2.5689	3.7358	2.2755	2.7056	2.1578	2.2675	0.535	0.6079	0.4367	0.7798	2.4359	0.6866	1	0.9057	0.612	0.3815	1.5012	0.7242	1.2438	0.8019	1.4245	0.4502	0.7435	1.5608	1.6776	1.3383	0.4185
1344	heptanoate (7:0)	Lipid	Medium Chain Fatty Acid	1644	LC/MS Neg	925	3670	129.092	8094	111-14-8	C17714	HMDB00666	0.8529	0.7317	0.5542	0.5832	0.7653	0.6894	1.2102	1.505	1.3778	1.6097	0.5542	1.4256	0.9691	0.8515	1.03	1	1.5639	0.9533	1.1804	1.3511	1.0794	1.5815	1.42	0.8878	0.9224	0.5586	0.5542
1408	hexadecadienoate (16:2n6)	Lipid	Long Chain Polyunsaturated Fatty Acid (n3 and n6)	57652	LC/MS Neg	100009394	5398	251.202	13932172	28290-73-5		HMDB00477	2.4558	1.9207	1.5122	1.1734	1	1.7726	4.4689	3.9892	3.2389	5.2739	0.6438	0.8025	0.7356	0.873	1.7086	0.7498	0.7536	0.6333	0.9764	1.2356	1.4043	0.4533	1.3557	0.8989	0.6957	0.3321	0.2877
1534	hexadecanedioate (C16)	Lipid	Fatty Acid, Dicarboxylate	35678	LC/MS Neg	100001614	4615	285.207	10459	505-54-4	C19615	HMDB00672	1.4972	2.0056	1.6536	1.7263	1.3891	1	4.7533	3.1006	4.5294	5.3646	1.075	0.7599	0.8849	0.7253	0.9638	0.8602	0.7495	0.8949	0.9787	1.0674	1.0555	0.7321	0.9681	0.7276	1.2442	0.3797	0.2563
2877	hexadecasphingosine (d16:1)*	Lipid	Sphingosines	57428	LC/MS Pos Late	100015723	1289	272.258					2.7522	4.4898	2.3599	2.893	2.2887	2.8241	0.587	0.7226	0.7232	1.2247	4.5849	0.6658	0.8557	0.7693	0.5706	0.5706	1	0.8911	0.8806	0.5706	1.0626	0.5706	0.6097	1.7126	0.6345	1.7216	0.5706
1653	hexanoylcarnitine (C6)	Lipid	Fatty Acid Metabolism (Acyl Carnitine, Medium Chain)	32328	LC/MS Pos Early	100000781	3358	260.186	6426853	6920-35-0		HMDB00705	0.5117	0.6568	0.521	0.2169	0.3502	0.2169	0.7141	1.2425	0.941	1.0735	3.9705	0.7974	1.8734	1.368	1.0477	1.0935	1.055	0.7212	1.3789	1.3756	1.638	0.9523	1.6749	0.871	0.8013	5.8835	0.8211
1628	hexanoylglycine (C6)	Lipid	Fatty Acid Metabolism (Acyl Glycine)	35436	LC/MS Neg	100001527	2900	172.098	99463	24003-67-6		HMDB00701	0.053	0.1547	0.053	0.053	0.053	0.053	1.6917	1.7179	1.8714	0.3083	0.053	0.053	0.053	0.053	0.053	0.053	0.053	0.053	0.053	0.053	0.053	0.053	0.053	0.053	0.053	0.053	0.053
4107	hippurate	Xenobiotics	Benzoate Metabolism	15753	LC/MS Neg	100000014	2106.9	178.051	464	495-69-2	C01586	HMDB00714	0.0487	0.0487	0.0487	0.0487	0.0487	0.0487	0.9953	1.0047	1.0157	0.0487	0.0487	0.0487	0.0487	0.0487	0.0487	0.0487	0.0487	0.0487	0.0487	0.0487	0.0487	0.0487	0.0487	0.0487	0.0487	0.0487	0.0487
83	histamine	Amino Acid	Histidine Metabolism	1574	LC/MS Pos Early	354	3035	112.087	774	51-45-6	C00388	HMDB00870	0.8165	2.0384	0.5326	0.3519	0.3051	1.3776	58.9915	49.2842	36.8202	39.324	5.0381	0.2678	0.6856	1.0009	0.2865	0.3716	0.2745	1.1785	0.2678	0.9991	0.5458	3.1707	0.7985	1.2939	0.5023	1.2707	1.8207
67	histidine	Amino Acid	Histidine Metabolism	59	LC/MS Neg	355	755.9	154.062	6274	5934-29-2	C00135	HMDB00177	1.1959	1.9218	0.6527	0.5131	0.872	1.0291	1.6172	3.5828	2.0178	3.7114	3.4472	0.7608	0.7832	0.8085	0.7003	0.7584	1	0.5509	0.813	1.813	1.3935	0.5164	1.4956	0.7578	0.6675	6.4954	2.4074
4499	histidine betaine (hercynine)*	Xenobiotics	Food Component/Plant	62278	LC/MS Pos Early	100004059	2094	198.124	3083620	534-30-5			0.1826	0.1826	0.1826	0.1826	0.1826	0.1826	0.2469	0.2062	0.1826	0.271	1.729	0.1826	0.1826	0.1826	0.1826	0.1826	0.1826	0.1826	0.1826	0.1826	0.1826	0.1826	0.1826	2.3754	0.1826	3.1781	4.0604
753	histidylalanine	Peptide	Dipeptide	42027	LC/MS Pos Early	100003542	3014	227.114	351667	16874-75-2		HMDB28878	1.8177	4.0399	0.9344	0.314	0.9035	1.1629	0.0751	0.0507	0.0536	0.2022	2.2973	0.7199	0.6611	0.8813	1	1.0343	1.2923	0.3928	0.8283	2.8728	1.8608	0.4283	1.7776	1.1948	2.1519	1.8791	5.6632
432	homocitrulline	Amino Acid	Urea cycle; Arginine and Proline Metabolism	22138	LC/MS Pos Early	100000963	1908	190.119	65072	1190-49-4	C02427	HMDB00679	0.9225	1.0024	1.2478	1.1098	1.0231	0.8045	3.021	3.2074	3.2349	2.584	0.527	0.3697	0.3441	0.531	0.748	0.5563	0.2919	0.7656	0.85	1.1599	1.8877	0.4199	1.4691	0.3517	1	3.6378	1.5401
21	homoserine	Amino Acid	Glycine, Serine and Threonine Metabolism	18351	LC/MS Polar	100000458	2875.8	118.051	12647	672-15-1	C00263	HMDB00719	0.7177	0.4555	0.6238	1.0041	1.7334	1.1831	0.2914	0.2349	0.3091	0.9959	0.1944	1.6745	1.6655	1.5434	1.7501	1.2653	1.0733	1.4822	0.9149	1.5273	1.8651	1.1211	0.9932	0.4363	0.7855	0.1944	0.6714
73	hydantoin-5-propionate	Amino Acid	Histidine Metabolism	40473	LC/MS Polar	100002514	2080	171.041	782	5624-26-0	C05565	HMDB01212	0.8996	1.004	0.8287	1.1177	1.0804	0.996	4.6949	8.4999	6.3469	5.4003	0.458	0.9118	1.42	1.0598	0.7108	0.8725	0.3035	0.6711	0.6298	1.2606	1.2259	0.6501	1.2766	0.3035	0.7182	0.3035	0.3035
4080	hydroxymethylpyrimidine	Cofactors and Vitamins	Thiamine Metabolism	57565	LC/MS Pos Early	100003365	2207	140.082	777	73-67-6	C01279		0.6258	0.7827	1.2359	2.123	1.7774	1.1022	0.5176	0.5176	0.5176	0.5176	0.5176	0.8433	0.7158	1.0031	1.1833	0.6887	0.5176	0.9481	0.9969	0.5176	1.1826	0.9812	1.4652	0.5176	0.8133	3.3223	4.0508
412	hypotaurine	Amino Acid	Methionine, Cysteine, SAM and Taurine Metabolism	590	LC/MS Pos Early	358	724	110.027	107812	300-84-5	C00519	HMDB00965	1.4405	1.0085	0.8853	0.3391	1.4149	0.7004	1.135	2.4066	1.7816	2.2798	0.477	0.5169	0.2177	0.2714	1	0.9513	2.0845	0.4703	1.2215	10.003	1.6108	1.6777	2.6284	0.4081	0.6885	0.4667	0.8192
3793	hypoxanthine	Nucleotide	Purine Metabolism, (Hypo)Xanthine/Inosine containing	3127	LC/MS Pos Early	171	1295	137.046	790	68-94-0	C00262	HMDB00157	0.8179	1.3729	0.8873	1	1.1818	1.0052	1.5975	1.5028	1.2416	1.3281	1.3609	0.6469	0.6687	0.9135	1.1452	0.8092	0.4928	0.8583	0.8687	1.1613	1.5063	0.4627	1.3271	0.4975	1.0895	0.4603	0.1775
78	imidazole lactate	Amino Acid	Histidine Metabolism	15716	LC/MS Pos Early	100000263	2040	157.061	793	14403-45-3	C05568	HMDB02320	1.1008	0.9779	0.9901	1.6201	1.3738	1.2653	5.1483	5.3081	3.2922	1.3059	4.9151	0.8476	1.1133	1	1.0762	0.6489	0.6301	1.2602	0.5483	0.6602	0.9966	0.4027	1.0168	0.3418	0.3448	0.0095	0.0154
76	imidazole propionate	Amino Acid	Histidine Metabolism	40730	LC/MS Pos Early	100003434	2263	141.066	70630	1074-59-5		HMDB02271	1.0119	0.6811	1.0312	0.9651	0.7408	0.7337	0.5001	4.5468	0.5018	0.608	0.5902	1	0.8589	1.2275	1.2966	1.0579	0.5977	0.9619	1.7305	1.6634	1.8776	1.2247	2.2495	3.474	6.6535	0.284	0.282
277	indole-3-carboxylate	Amino Acid	Tryptophan Metabolism	38116	LC/MS Neg	100002185	1710	160.04	69867	771-50-6	C19837	HMDB03320	1.1575	1.0114	0.997	0.5706	1.2612	1.4397	0.0724	0.0619	0.0328	0.1214	0.5556	1.1276	1.2156	1.2667	1.152	1.0229	0.9807	0.8112	1.0051	1.2606	1.0003	0.9017	1.2217	0.8516	1	0.0855	0.1403
269	indoleacetate	Amino Acid	Tryptophan Metabolism	27513	LC/MS Neg	100001034	2200	174.056	802	6505-45-9	C00954	HMDB00197	0.7162	0.6775	0.7625	0.6175	0.2958	0.2796	1.6789	1.6239	0.7674	1.7693	0.7201	2.56	2.8575	2.8025	2.2668	1.4783	1.3646	1.8993	1	1.2945	2.1189	0.7212	2.2968	0.8453	0.2085	0.0209	0.0379
279	indoleacetylglycine	Amino Acid	Tryptophan Metabolism	54730	LC/MS Neg	100006730	2610	231.077	446640				1.8773	0.8834	1.2354	2.4225	1	0.9177	13.4031	13.4912	14.263	9.6312	0.0735	2.9391	6.7073	2.5786	0.5884	0.7004	0.6154	2.6117	0.37	0.5388	0.5944	0.972	1.2298	0.3243	0.0912	0.0735	0.0735
268	indolelactate	Amino Acid	Tryptophan Metabolism	18349	LC/MS Neg	100000463	2286	204.067	92904	832-97-3	C02043	HMDB00671	1.1273	0.9324	1.19	0.9544	0.9639	1.0639	0.2419	0.2313	0.1977	0.1659	0.1538	1	0.7861	1.2104	1.3255	0.9706	0.5286	1.6354	1.2339	1.3391	1.2001	1.1502	1.8033	0.5444	1.6426	0.1538	0.1538
3792	inosine	Nucleotide	Purine Metabolism, (Hypo)Xanthine/Inosine containing	1123	LC/MS Pos Early	361	1269	269.088	6021	58-63-9	C00294	HMDB00195	1.2494	0.8877	0.9335	0.9886	1.0301	0.828	0.6315	0.2343	0.4011	0.5942	0.8779	1.7591	1.1027	1.5447	1.3844	1.6059	1.6975	1.4631	1	2.1485	1.3087	1.1267	1.2723	0.231	0.0492	0.7685	0.4874
369	isobutyrylcarnitine (C4)	Amino Acid	Leucine, Isoleucine and Valine Metabolism	33441	LC/MS Pos Early	100001055	2810	232.154	168379	25518-49-4		HMDB00736	0.9794	1.9254	0.8033	0.1558	0.4064	0.471	1.9903	3.2139	1.9909	1.9895	3.5271	0.5385	1	0.9446	0.6955	0.7941	1.1277	0.246	1.7933	2.0955	1.3095	1.5037	1.2781	0.3819	0.2817	0.1558	0.1558
370	isobutyrylglycine (C4)	Amino Acid	Leucine, Isoleucine and Valine Metabolism	35437	LC/MS Neg	100001590	1420	144.067	10855600	15926-18-8		HMDB00730	0.9819	0.2297	1.289	0.2297	0.2297	0.751	1.2966	1	1.1179	0.9907	0.2297	0.2297	0.2297	0.2297	0.2297	0.2297	0.2297	0.2297	0.4561	0.2297	0.2297	1.7596	0.2297	0.2297	0.6176	1.3358	1.518
1468	isocaproate (i6:0)	Lipid	Fatty Acid, Branched	22273	LC/MS Neg	100000806	2570	115.076	12587	646-07-1		HMDB00689	1.0821	1.5311	1.2257	0.1946	0.5973	1.1342	2.0738	0.6664	1.4685	2.1809	1.2078	1.3393	1.7717	1	0.2739	0.4014	0.9989	0.146	0.6501	0.8225	0.5238	1.1868	0.3099	1.9354	0.8529	0.146	0.146
1624	isocaproylglycine	Lipid	Fatty Acid Metabolism (Acyl Glycine)	61789	LC/MS Neg	100019816	2820	172.098	28777652				1.0687	1.0268	1.39	0.2113	0.2113	0.7376	3.2207	5.1322	2.4053	0.9732	0.2113	0.4927	0.5044	0.2113	0.2113	0.2113	0.2113	0.2113	0.2113	0.2113	0.2113	0.2113	0.2113	0.597	0.2113	0.2113	0.2113
1934	isocaproyltaurine	Lipid	Endocannabinoid	63225	LC/MS Neg	100021232	2935	222.081					4.1237	2.9392	3.5947	2.5733	5.4586	2.8663	0.4922	0.6039	0.2731	0.3881	1.405	1	2.8952	1.1986	1.1186	0.6538	1.0603	0.3402	0.6833	0.6345	1.1968	0.2598	0.4494	0.1487	0.8878	0.1487	0.1487
1303	isocitric lactone	Energy	TCA Cycle	54724	LC/MS Polar	100009239	2970	173.009	98259	4702-32-3			0.815	0.7438	0.9679	0.8796	1.2178	1.4302	0.4772	0.3877	0.3719	0.489	0.5597	0.7707	1.1942	1.5957	1.2035	1.2479	1.6476	1.1675	1.3336	1.8192	0.9416	1.7063	1.9811	1	0.7337	0.6229	1.9373
335	isoleucine	Amino Acid	Leucine, Isoleucine and Valine Metabolism	1125	LC/MS Pos Early	376	2800	132.102	6306	73-32-5	C00407	HMDB00172	1.3479	1.8474	1	0.7441	1.1222	1.0447	0.3582	0.2542	0.252	0.252	0.7338	1.0508	0.7923	0.9097	0.9334	1.0147	1.1173	0.7886	1.0931	2.033	1.559	0.922	1.4366	0.675	0.7967	3.1554	1.3342
772	isoleucylglycine	Peptide	Dipeptide	40008	LC/MS Neg	100003169	1992	187.109	342532	868-28-0		HMDB28907	1.2754	1.9576	0.794	0.6393	1.0115	1.3931	0.1958	0.1958	0.3423	1.301	0.53	1.2855	1.0168	0.9862	0.8501	1.1614	1.2152	0.788	0.9823	2.7613	1.7032	1.0237	1.4074	0.5429	0.6419	0.4345	0.9885
306	isovalerate (C5)	Amino Acid	Leucine, Isoleucine and Valine Metabolism	44656	LC/MS Neg	100000708	1564	101.061	10430	503-74-2	C08262	HMDB00718	1.0768	1.2157	0.8272	0.3832	0.4548	0.9723	0.6987	0.4051	0.6465	1.7391	0.7401	2.913	2.2187	1.6221	0.9362	1.8777	3.0412	1.0936	1	1.477	0.7454	1.0877	1.1066	0.8517	0.4724	0.3832	0.3832
308	isovalerylcarnitine (C5)	Amino Acid	Leucine, Isoleucine and Valine Metabolism	34407	LC/MS Pos Early	100001393	3085	246.17	6426851	31023-24-2		HMDB00688	1.3558	2.9724	1.0691	0.9875	0.9012	0.8502	0.7233	0.9962	0.5291	0.8	2.1311	0.9461	2.5346	1.5697	1.8372	2.0553	1.8923	1	1.2289	2.2867	2.0321	0.8713	1.8264	0.2864	0.3086	0.6127	0.1896
307	isovalerylglycine	Amino Acid	Leucine, Isoleucine and Valine Metabolism	35107	LC/MS Neg	100001452	1950	158.082	546304	16284-60-9		HMDB00678	0.7261	0.9928	1.1504	1	1.0499	2.2204	27.7885	28.7389	24.604	15.8226	0.487	0.8184	0.5955	0.487	0.8331	0.7991	0.9505	0.8917	0.7172	1.1426	0.7679	1.1796	0.7987	0.487	1.2143	2.314	2.6949
1314	itaconate	Energy	TCA Cycle	18373	LC/MS Polar	100000455	2969	129.019	811	97-65-4	C00490	HMDB02092	0.9905	6.8246	1.6067	0.5124	1.1713	0.2612	65.8927	60.9225	53.8013	39.6259	2.2904	0.2612	0.2612	0.2612	0.2672	0.2612	0.4609	0.5314	0.3005	2.6134	1.0095	0.7127	1.2651	0.2612	0.4499	0.3243	0.2874
[truncated: 474 more rows]

## Sheet: Pathway Heat Map
	Baylor College of Medicine - BAYL-0108-17VWCLPBL+ Mouse Fecal Study, HD4
[truncated: 881 more rows]
[truncated: 45 more columns]

## Sheet: Box Plots - Alpha
Sort Order	Biochemical	Box Plot
1481	(16 or 17)-methylstearate (a19:0 or i19:0)
3951	(3'-5')-adenylyladenosine*
3948	(3'-5')-adenylylcytidine
3949	(3'-5')-adenylylguanosine*
3950	(3'-5')-adenylyluridine
[truncated: 871 more rows]
